# Supplementary material for: N-(2,4-Dioxo-1,3-thia­zolidin-3-yl)-2-(4-isobutyl­phen­yl)propanamide
Source: Acta Crystallogr Sect E Struct Rep Online. 2009 Aug 8;65(Pt 9):o2094. doi: 10.1107/S160053680903027X (PMC2970021; doi:10.1107/S160053680903027X)
Supplement: Supplementary file 1 [file e-65-o2094-sup1.cif]

##############################################################################
###                                                                        ###
###        Electronic paper (Acta Crystallographica Section E)             ###
###                                                                        ###
##############################################################################
#                                                                            #
# This CIF contains the data in a paper accepted for publication in Acta     #
# Crystallographica Section E. It conforms to the requirements of Notes      #
# for Authors for Section E, and has been peer reviewed under the auspices   #
# of the IUCr Commission on Journals.                                        #
#                                                                            #
# Full details of the Crystallographic Information File format               #
# are given in the paper "The Crystallographic Information File (CIF):       #
# a New Standard Archive File for Crystallography" by S. R. Hall, F. H.      #
# Allen and I. D. Brown [Acta Cryst. (1991), A47, 655-685].                  #
#                                                                            #
# The current version of the core CIF dictionary is obtainable from          #
# ftp://ftp.iucr.org/pub/cif_core.dic. The current version number is 2.4.    #
#                                                                            #
# Software is freely available for graphical display of the structure(s) in  #
# this CIF.  For information consult the CIF home page http://www.iucr.org/  #
# cif/home.html                                                              #
#                                                                            #
# This file may be used for bona fide research purposes within the           #
# scientific community so long as proper attribution is given to the journal # 
# article from which it was obtained.                                        #
#                                                                            #
##############################################################################
                                             
data_global
_audit_creation_method     'form.cif (version 2.0)'
_journal_data_validation_number     ?
_journal_date_recd_electronic     2009-07-24
_journal_date_accepted     2009-07-30
_journal_name_full     'Acta Crystallographica, Section E'
_journal_year     2009
_journal_volume     65
_journal_issue      9
_journal_page_first     o2094
_journal_page_last     o2094
_journal_paper_category     QO
_journal_coeditor_code     TK2517
_publ_contact_author_name     'Prof. Fun, Hoong-Kun'
_publ_contact_author_address
;
      X-ray Crystallography Unit
      School of Physics
      Universiti Sains Malaysia
      11800 USM, Penang
      MALAYSIA
;
_publ_contact_author_email     'hkfun@usm.my'
_publ_contact_author_fax     '604 6579150'
_publ_contact_author_phone     '604 6533652'
_publ_section_title
;
<i>N</i>-(2,4-Dioxo-1,3-thiazolidin-3-yl)-2-(4-isobutylphenyl)propanamide
;
loop_
    _publ_author_name
    _publ_author_footnote
    _publ_author_address
    'Hoong-Kun Fun'
;
      Thomson Reuters ResearcherID: A-3561-2009.
;
;     X-ray Crystallography Unit
      School of Physics
      Universiti Sains Malaysia
      11800 USM, Penang
      Malaysia
;
    'Jia Hao Goh' ?
;
      X-ray Crystallography Unit
      School of Physics
      Universiti Sains Malaysia
      11800 USM, Penang
      Malaysia
;
    'A. C. Vinayaka' ?
;
      Department of Studies in Chemistry
      Mangalore University
      Mangalagangotri
      Mangalore 574 199
      India
;
    'B. Kalluraya' ?
;
      Department of Studies in Chemistry
      Mangalore University
      Mangalagangotri
      Mangalore 574 199
      India
;
data_I
_audit_creation_method     SHELXL-97
_chemical_name_systematic
;
<i>N</i>-(2,4-Dioxo-1,3-thiazolidin-3-yl)-2-(4-isobutylphenyl)propanamide
;
_chemical_name_common     ?
_chemical_formula_moiety     'C16 H20 N2 O3 S'
_chemical_formula_sum     'C16 H20 N2 O3 S'
_chemical_formula_iupac     'C16 H20 N2 O3 S'
_chemical_formula_weight     320.40
_chemical_melting_point     ?
_symmetry_cell_setting     Orthorhombic
_symmetry_space_group_name_H-M     'P b c a'
_symmetry_space_group_name_Hall     '-P 2ac 2ab'
loop_
    _symmetry_equiv_pos_as_xyz
    'x, y, z'
    '-x+1/2, -y, z+1/2'
    '-x, y+1/2, -z+1/2'
    'x+1/2, -y+1/2, -z'
    '-x, -y, -z'
    'x-1/2, y, -z-1/2'
    'x, -y-1/2, z-1/2'
    '-x-1/2, y-1/2, z'
_cell_length_a     9.73050(10)
_cell_length_b     11.3991(2)
_cell_length_c     29.6323(4)
_cell_angle_alpha     90
_cell_angle_beta     90
_cell_angle_gamma     90
_cell_volume     3286.78(8)
_cell_formula_units_Z     8
_cell_measurement_reflns_used     5195
_cell_measurement_theta_min     2.5
_cell_measurement_theta_max     30.0
_cell_measurement_temperature     100.00(10)
_exptl_crystal_description     'plate'
_exptl_crystal_colour     'colourless'
_exptl_crystal_size_max     0.239
_exptl_crystal_size_mid     0.209
_exptl_crystal_size_min     0.091
_exptl_crystal_density_diffrn     1.295
_exptl_crystal_density_meas     ?
_exptl_crystal_density_method     'not measured'
_exptl_crystal_F_000     1360
_exptl_absorpt_coefficient_mu     0.211
_exptl_absorpt_correction_type     'multi-scan'
_exptl_absorpt_process_details     '(<i>SADABS</i>; Bruker, 2005)'
_exptl_absorpt_correction_T_min     0.951
_exptl_absorpt_correction_T_max     0.981
_exptl_special_details
;
The crystal was placed in the cold stream of an Oxford Cyrosystems
Cobra open-flow nitrogen cryostat (Cosier & Glazer, 1986) operating
at 100.0(1)K.
;
_diffrn_ambient_temperature     100.00(10)
_diffrn_radiation_type     MoK\a
_diffrn_radiation_wavelength     0.71073
_diffrn_radiation_source     'fine-focus sealed tube'
_diffrn_radiation_monochromator     graphite
_diffrn_measurement_device_type
;
Bruker SMART APEXII CCD area-detector
;
_diffrn_measurement_method     '\f and \w'
_diffrn_detector_area_resol_mean     ?
_diffrn_reflns_number     33569
_diffrn_reflns_av_R_equivalents     0.079
_diffrn_reflns_av_sigmaI/netI     0.044
_diffrn_reflns_theta_min     2.5
_diffrn_reflns_theta_max     27.5
_diffrn_reflns_theta_full     27.5
_diffrn_measured_fraction_theta_max     1.000
_diffrn_measured_fraction_theta_full     1.000
_diffrn_reflns_limit_h_min     -12
_diffrn_reflns_limit_h_max     12
_diffrn_reflns_limit_k_min     -14
_diffrn_reflns_limit_k_max     13
_diffrn_reflns_limit_l_min     -38
_diffrn_reflns_limit_l_max     36
_diffrn_standards_number     0
_diffrn_standards_interval_count     .
_diffrn_standards_interval_time     .
_diffrn_standards_decay_%     ?
_refine_special_details
;
 Refinement of F^2^ against ALL reflections.  The weighted R-factor wR and
 goodness of fit S are based on F^2^, conventional R-factors R are based
 on F, with F set to zero for negative F^2^. The threshold expression of
 F^2^ > 2sigma(F^2^) is used only for calculating R-factors(gt) etc. and is
 not relevant to the choice of reflections for refinement.  R-factors based
 on F^2^ are statistically about twice as large as those based on F, and R-
 factors based on ALL data will be even larger.
;
_reflns_number_total     3783
_reflns_number_gt     2927
_reflns_threshold_expression     I>2\s(I)
_refine_ls_structure_factor_coef     Fsqd
_refine_ls_matrix_type     full
_refine_ls_R_factor_all     0.088
_refine_ls_R_factor_gt     0.064
_refine_ls_wR_factor_gt     0.131
_refine_ls_wR_factor_ref     0.143
_refine_ls_goodness_of_fit_ref     1.20
_refine_ls_restrained_S_all     1.20
_refine_ls_number_reflns     3783
_refine_ls_number_parameters     279
_refine_ls_number_restraints     0
_refine_ls_hydrogen_treatment     mixed
_refine_ls_weighting_scheme     calc
_refine_ls_weighting_details
         'calc w=1/[\s^2^(Fo^2^)+(0.0661P)^2^+0.7928P] where P=(Fo^2^+2Fc^2^)/3'
_atom_sites_solution_hydrogens     geom
_atom_sites_solution_primary     direct
_atom_sites_solution_secondary     difmap
_refine_ls_shift/su_max     0.001
_refine_ls_shift/su_max_lt     0.001
_refine_ls_shift/su_mean     0.000
_refine_diff_density_max     0.44
_refine_diff_density_min     -0.26
_refine_ls_extinction_method     none
_refine_ls_extinction_coef     ?
loop_
    _atom_type_symbol
    _atom_type_description
    _atom_type_scat_dispersion_real
    _atom_type_scat_dispersion_imag
    _atom_type_scat_source
    'C' 'C' 0.0033 0.0016
                         'International Tables Vol C Tables 4.2.6.8 and 6.1.1.4'
    'H' 'H' 0.0000 0.0000
                         'International Tables Vol C Tables 4.2.6.8 and 6.1.1.4'
    'N' 'N' 0.0061 0.0033
                         'International Tables Vol C Tables 4.2.6.8 and 6.1.1.4'
    'O' 'O' 0.0106 0.0060
                         'International Tables Vol C Tables 4.2.6.8 and 6.1.1.4'
    'S' 'S' 0.1246 0.1234
                         'International Tables Vol C Tables 4.2.6.8 and 6.1.1.4'
_computing_data_collection     'APEX2 (Bruker, 2005)'
_computing_cell_refinement     'SAINT (Bruker, 2005)'
_computing_data_reduction     'SAINT (Bruker, 2005)'
_computing_structure_solution     'SHELXTL (Sheldrick, 2008)'
_computing_structure_refinement     'SHELXTL (Sheldrick, 2008)'
_computing_molecular_graphics     'SHELXTL (Sheldrick, 2008)'
_computing_publication_material
;
SHELXTL (Sheldrick, 2008) and PLATON (Spek, 2009)
;
loop_
    _atom_site_type_symbol
    _atom_site_label
    _atom_site_fract_x
    _atom_site_fract_y
    _atom_site_fract_z
    _atom_site_U_iso_or_equiv
    _atom_site_adp_type
    _atom_site_calc_flag
    _atom_site_refinement_flags
    _atom_site_occupancy
    _atom_site_disorder_assembly
    _atom_site_disorder_group
    S S1 0.07397(7) 0.09512(5) 0.38158(2) 0.02357(19) Uani d . 1 . .
    O O1 0.15979(17) 0.01544(15) 0.50523(6) 0.0235(4) Uani d . 1 . .
    O O2 0.13357(18) 0.31521(14) 0.40290(6) 0.0234(4) Uani d . 1 . .
    O O3 -0.03571(16) 0.26390(15) 0.51261(6) 0.0209(4) Uani d . 1 . .
    N N1 0.15610(19) 0.17543(16) 0.45864(6) 0.0154(4) Uani d . 1 . .
    N N2 0.1867(2) 0.25414(17) 0.49260(6) 0.0164(4) Uani d . 1 . .
    C C1 0.1250(2) 0.2144(2) 0.41525(8) 0.0169(5) Uani d . 1 . .
    C C2 0.0969(3) -0.0098(2) 0.42684(8) 0.0193(5) Uani d . 1 . .
    C C3 0.1398(2) 0.0567(2) 0.46830(8) 0.0171(5) Uani d . 1 . .
    C C4 0.0839(2) 0.28924(18) 0.52017(8) 0.0134(5) Uani d . 1 . .
    C C5 0.1292(2) 0.35908(19) 0.56150(8) 0.0154(5) Uani d . 1 . .
    C C6 0.1110(2) 0.27896(19) 0.60228(8) 0.0161(5) Uani d . 1 . .
    C C7 0.2173(3) 0.2042(2) 0.61513(8) 0.0214(5) Uani d . 1 . .
    C C8 0.2021(3) 0.1278(2) 0.65112(9) 0.0231(6) Uani d . 1 . .
    C C9 0.0800(3) 0.1236(2) 0.67589(8) 0.0186(5) Uani d . 1 . .
    C C10 -0.0259(3) 0.1977(2) 0.66277(8) 0.0199(5) Uani d . 1 . .
    C C11 -0.0112(3) 0.2746(2) 0.62666(8) 0.0191(5) Uani d . 1 . .
    C C12 0.0669(3) 0.0436(2) 0.71635(8) 0.0225(5) Uani d . 1 . .
    C C13 0.1343(3) 0.0931(2) 0.75930(8) 0.0241(6) Uani d . 1 . .
    C C14 0.0692(4) 0.2092(3) 0.77362(11) 0.0338(7) Uani d . 1 . .
    C C15 0.1251(4) 0.0031(3) 0.79731(10) 0.0343(7) Uani d . 1 . .
    C C16 0.0467(3) 0.4732(2) 0.56402(9) 0.0211(5) Uani d . 1 . .
    H H2A 0.018(3) -0.046(3) 0.4334(10) 0.037(8) Uiso d . 1 . .
    H H2B 0.166(3) -0.062(2) 0.4197(9) 0.029(7) Uiso d . 1 . .
    H H5 0.231(3) 0.381(2) 0.5594(8) 0.014(6) Uiso d . 1 . .
    H H7 0.299(3) 0.204(2) 0.5973(9) 0.027(7) Uiso d . 1 . .
    H H8 0.277(3) 0.074(2) 0.6603(9) 0.023(7) Uiso d . 1 . .
    H H10 -0.111(3) 0.198(2) 0.6778(8) 0.016(6) Uiso d . 1 . .
    H H11 -0.083(3) 0.326(3) 0.6170(9) 0.028(7) Uiso d . 1 . .
    H H12A 0.107(3) -0.031(2) 0.7094(9) 0.023(7) Uiso d . 1 . .
    H H12B -0.031(3) 0.031(2) 0.7228(8) 0.015(6) Uiso d . 1 . .
    H H13 0.232(3) 0.109(2) 0.7529(10) 0.034(8) Uiso d . 1 . .
    H H14A 0.109(3) 0.239(3) 0.7992(11) 0.037(8) Uiso d . 1 . .
    H H14B -0.031(3) 0.197(3) 0.7814(10) 0.038(8) Uiso d . 1 . .
    H H14C 0.075(3) 0.270(3) 0.7520(11) 0.046(9) Uiso d . 1 . .
    H H15A 0.167(3) 0.035(3) 0.8251(11) 0.042(9) Uiso d . 1 . .
    H H15B 0.029(3) -0.021(3) 0.8030(10) 0.039(8) Uiso d . 1 . .
    H H15C 0.171(3) -0.073(3) 0.7888(10) 0.036(8) Uiso d . 1 . .
    H H16A -0.054(3) 0.457(2) 0.5618(9) 0.030(8) Uiso d . 1 . .
    H H16B 0.078(3) 0.527(2) 0.5401(9) 0.024(7) Uiso d . 1 . .
    H H16C 0.063(3) 0.507(3) 0.5937(10) 0.032(8) Uiso d . 1 . .
    H H1N2 0.271(3) 0.270(2) 0.4968(9) 0.031(8) Uiso d . 1 . .
loop_
    _atom_site_aniso_label
    _atom_site_aniso_U_11
    _atom_site_aniso_U_22
    _atom_site_aniso_U_33
    _atom_site_aniso_U_12
    _atom_site_aniso_U_13
    _atom_site_aniso_U_23
    S1 0.0388(4) 0.0173(3) 0.0146(3) -0.0015(3) -0.0018(3) -0.0025(2)
    O1 0.0259(10) 0.0239(9) 0.0207(9) 0.0021(7) -0.0022(7) 0.0052(7)
    O2 0.0339(10) 0.0151(8) 0.0213(9) -0.0008(7) -0.0007(8) 0.0013(7)
    O3 0.0120(8) 0.0254(9) 0.0254(10) -0.0013(7) -0.0005(7) -0.0031(7)
    N1 0.0155(10) 0.0149(9) 0.0157(10) -0.0010(7) -0.0002(8) -0.0018(8)
    N2 0.0140(11) 0.0208(10) 0.0144(10) -0.0025(8) -0.0004(9) -0.0047(8)
    C1 0.0174(12) 0.0183(12) 0.0150(12) 0.0025(9) 0.0029(10) -0.0019(9)
    C2 0.0265(14) 0.0139(11) 0.0174(12) 0.0006(10) 0.0028(10) 0.0025(9)
    C3 0.0137(11) 0.0194(11) 0.0182(12) 0.0041(9) 0.0027(10) 0.0002(9)
    C4 0.0152(12) 0.0118(10) 0.0132(11) 0.0013(9) -0.0005(9) 0.0044(8)
    C5 0.0152(12) 0.0153(11) 0.0158(12) -0.0012(9) 0.0000(10) 0.0026(9)
    C6 0.0212(12) 0.0144(11) 0.0128(11) -0.0016(9) -0.0006(9) -0.0016(9)
    C7 0.0200(13) 0.0241(12) 0.0200(13) 0.0020(10) 0.0044(11) 0.0015(10)
    C8 0.0250(14) 0.0236(13) 0.0208(13) 0.0063(10) -0.0005(11) 0.0027(10)
    C9 0.0284(13) 0.0162(11) 0.0113(11) -0.0060(10) -0.0025(10) -0.0024(9)
    C10 0.0207(13) 0.0214(12) 0.0176(12) -0.0040(10) 0.0033(11) -0.0030(10)
    C11 0.0204(13) 0.0182(11) 0.0186(13) 0.0010(10) -0.0032(10) -0.0004(9)
    C12 0.0301(15) 0.0202(13) 0.0171(13) -0.0034(11) 0.0014(11) 0.0002(10)
    C13 0.0297(15) 0.0264(13) 0.0163(13) -0.0029(11) -0.0020(11) 0.0050(10)
    C14 0.051(2) 0.0285(15) 0.0223(15) 0.0008(14) -0.0058(15) -0.0052(13)
    C15 0.0472(19) 0.0352(16) 0.0205(15) -0.0025(14) -0.0038(13) 0.0081(12)
    C16 0.0266(14) 0.0158(12) 0.0210(14) 0.0009(10) 0.0011(11) -0.0008(10)
_geom_special_details
;
 All esds (except the esd in the dihedral angle between two l.s. planes)
 are estimated using the full covariance matrix.  The cell esds are taken
 into account individually in the estimation of esds in distances, angles
 and torsion angles; correlations between esds in cell parameters are only
 used when they are defined by crystal symmetry.  An approximate (isotropic)
 treatment of cell esds is used for estimating esds involving l.s. planes.
;
loop_
    _geom_bond_atom_site_label_1
    _geom_bond_atom_site_label_2
    _geom_bond_site_symmetry_2
    _geom_bond_distance
    _geom_bond_publ_flag
    S1 C1 . 1.758(2) ?
    S1 C2 . 1.811(2) ?
    O1 C3 . 1.207(3) ?
    O2 C1 . 1.209(3) ?
    O3 C4 . 1.220(3) ?
    N1 N2 . 1.381(3) ?
    N1 C3 . 1.392(3) ?
    N1 C1 . 1.394(3) ?
    N2 C4 . 1.352(3) ?
    N2 H1N2 . 0.85(3) ?
    C2 C3 . 1.503(3) ?
    C2 H2A . 0.90(3) ?
    C2 H2B . 0.92(3) ?
    C4 C5 . 1.526(3) ?
    C5 C6 . 1.525(3) ?
    C5 C16 . 1.530(3) ?
    C5 H5 . 1.02(2) ?
    C6 C11 . 1.392(3) ?
    C6 C7 . 1.393(3) ?
    C7 C8 . 1.385(3) ?
    C7 H7 . 0.95(3) ?
    C8 C9 . 1.398(4) ?
    C8 H8 . 0.99(3) ?
    C9 C10 . 1.388(3) ?
    C9 C12 . 1.511(3) ?
    C10 C11 . 1.391(3) ?
    C10 H10 . 0.94(3) ?
    C11 H11 . 0.96(3) ?
    C12 C13 . 1.538(4) ?
    C12 H12A . 0.96(3) ?
    C12 H12B . 0.99(2) ?
    C13 C15 . 1.526(4) ?
    C13 C14 . 1.527(4) ?
    C13 H13 . 0.99(3) ?
    C14 H14A . 0.92(3) ?
    C14 H14B . 1.01(3) ?
    C14 H14C . 0.95(3) ?
    C15 H15A . 0.99(3) ?
    C15 H15B . 0.98(3) ?
    C15 H15C . 1.01(3) ?
    C16 H16A . 1.00(3) ?
    C16 H16B . 0.98(3) ?
    C16 H16C . 0.97(3) ?
loop_
    _geom_angle_atom_site_label_1
    _geom_angle_atom_site_label_2
    _geom_angle_atom_site_label_3
    _geom_angle_site_symmetry_1
    _geom_angle_site_symmetry_3
    _geom_angle
    _geom_angle_publ_flag
    C1 S1 C2 . . 93.19(11) ?
    N2 N1 C3 . . 120.43(19) ?
    N2 N1 C1 . . 120.79(18) ?
    C3 N1 C1 . . 118.35(19) ?
    C4 N2 N1 . . 118.2(2) ?
    C4 N2 H1N2 . . 124.4(19) ?
    N1 N2 H1N2 . . 116.8(19) ?
    O2 C1 N1 . . 124.6(2) ?
    O2 C1 S1 . . 125.66(19) ?
    N1 C1 S1 . . 109.77(16) ?
    C3 C2 S1 . . 107.87(16) ?
    C3 C2 H2A . . 107.0(19) ?
    S1 C2 H2A . . 110.9(19) ?
    C3 C2 H2B . . 108.1(17) ?
    S1 C2 H2B . . 110.2(18) ?
    H2A C2 H2B . . 112(3) ?
    O1 C3 N1 . . 123.1(2) ?
    O1 C3 C2 . . 126.1(2) ?
    N1 C3 C2 . . 110.7(2) ?
    O3 C4 N2 . . 121.7(2) ?
    O3 C4 C5 . . 123.1(2) ?
    N2 C4 C5 . . 115.2(2) ?
    C6 C5 C4 . . 106.87(17) ?
    C6 C5 C16 . . 114.2(2) ?
    C4 C5 C16 . . 109.36(19) ?
    C6 C5 H5 . . 107.9(13) ?
    C4 C5 H5 . . 110.9(13) ?
    C16 C5 H5 . . 107.7(13) ?
    C11 C6 C7 . . 118.1(2) ?
    C11 C6 C5 . . 122.1(2) ?
    C7 C6 C5 . . 119.8(2) ?
    C8 C7 C6 . . 121.1(2) ?
    C8 C7 H7 . . 121.0(16) ?
    C6 C7 H7 . . 117.8(16) ?
    C7 C8 C9 . . 121.1(2) ?
    C7 C8 H8 . . 121.5(15) ?
    C9 C8 H8 . . 117.4(15) ?
    C10 C9 C8 . . 117.6(2) ?
    C10 C9 C12 . . 121.8(2) ?
    C8 C9 C12 . . 120.6(2) ?
    C9 C10 C11 . . 121.5(2) ?
    C9 C10 H10 . . 121.4(15) ?
    C11 C10 H10 . . 117.1(15) ?
    C10 C11 C6 . . 120.6(2) ?
    C10 C11 H11 . . 122.8(16) ?
    C6 C11 H11 . . 116.6(16) ?
    C9 C12 C13 . . 113.6(2) ?
    C9 C12 H12A . . 109.3(16) ?
    C13 C12 H12A . . 109.3(16) ?
    C9 C12 H12B . . 109.0(14) ?
    C13 C12 H12B . . 108.0(14) ?
    H12A C12 H12B . . 108(2) ?
    C15 C13 C14 . . 110.7(2) ?
    C15 C13 C12 . . 109.9(2) ?
    C14 C13 C12 . . 111.8(2) ?
    C15 C13 H13 . . 108.6(17) ?
    C14 C13 H13 . . 107.3(16) ?
    C12 C13 H13 . . 108.5(17) ?
    C13 C14 H14A . . 111.8(19) ?
    C13 C14 H14B . . 109.8(18) ?
    H14A C14 H14B . . 106(3) ?
    C13 C14 H14C . . 115(2) ?
    H14A C14 H14C . . 105(3) ?
    H14B C14 H14C . . 109(3) ?
    C13 C15 H15A . . 109.8(18) ?
    C13 C15 H15B . . 111.4(18) ?
    H15A C15 H15B . . 111(3) ?
    C13 C15 H15C . . 111.5(17) ?
    H15A C15 H15C . . 110(2) ?
    H15B C15 H15C . . 103(2) ?
    C5 C16 H16A . . 110.8(16) ?
    C5 C16 H16B . . 109.2(15) ?
    H16A C16 H16B . . 112(2) ?
    C5 C16 H16C . . 107.1(17) ?
    H16A C16 H16C . . 107(2) ?
    H16B C16 H16C . . 111(2) ?
loop_
    _geom_torsion_atom_site_label_1
    _geom_torsion_atom_site_label_2
    _geom_torsion_atom_site_label_3
    _geom_torsion_atom_site_label_4
    _geom_torsion_site_symmetry_1
    _geom_torsion_site_symmetry_2
    _geom_torsion_site_symmetry_3
    _geom_torsion_site_symmetry_4
    _geom_torsion
    _geom_torsion_publ_flag
    C3 N1 N2 C4 . . . . -77.8(3) ?
    C1 N1 N2 C4 . . . . 94.6(2) ?
    N2 N1 C1 O2 . . . . 6.7(3) ?
    C3 N1 C1 O2 . . . . 179.2(2) ?
    N2 N1 C1 S1 . . . . -174.03(16) ?
    C3 N1 C1 S1 . . . . -1.5(2) ?
    C2 S1 C1 O2 . . . . 178.7(2) ?
    C2 S1 C1 N1 . . . . -0.56(18) ?
    C1 S1 C2 C3 . . . . 2.22(19) ?
    N2 N1 C3 O1 . . . . -4.9(3) ?
    C1 N1 C3 O1 . . . . -177.5(2) ?
    N2 N1 C3 C2 . . . . 175.8(2) ?
    C1 N1 C3 C2 . . . . 3.3(3) ?
    S1 C2 C3 O1 . . . . 177.4(2) ?
    S1 C2 C3 N1 . . . . -3.3(2) ?
    N1 N2 C4 O3 . . . . -8.5(3) ?
    N1 N2 C4 C5 . . . . 169.96(18) ?
    O3 C4 C5 C6 . . . . 70.7(3) ?
    N2 C4 C5 C6 . . . . -107.7(2) ?
    O3 C4 C5 C16 . . . . -53.4(3) ?
    N2 C4 C5 C16 . . . . 128.2(2) ?
    C4 C5 C6 C11 . . . . -89.8(3) ?
    C16 C5 C6 C11 . . . . 31.2(3) ?
    C4 C5 C6 C7 . . . . 87.9(2) ?
    C16 C5 C6 C7 . . . . -151.0(2) ?
    C11 C6 C7 C8 . . . . -0.1(4) ?
    C5 C6 C7 C8 . . . . -177.9(2) ?
    C6 C7 C8 C9 . . . . -0.3(4) ?
    C7 C8 C9 C10 . . . . 0.7(4) ?
    C7 C8 C9 C12 . . . . -177.3(2) ?
    C8 C9 C10 C11 . . . . -0.7(3) ?
    C12 C9 C10 C11 . . . . 177.3(2) ?
    C9 C10 C11 C6 . . . . 0.3(4) ?
    C7 C6 C11 C10 . . . . 0.1(3) ?
    C5 C6 C11 C10 . . . . 177.8(2) ?
    C10 C9 C12 C13 . . . . -98.4(3) ?
    C8 C9 C12 C13 . . . . 79.5(3) ?
    C9 C12 C13 C15 . . . . -175.9(2) ?
    C9 C12 C13 C14 . . . . 60.8(3) ?
loop_
    _geom_hbond_atom_site_label_D
    _geom_hbond_atom_site_label_H
    _geom_hbond_atom_site_label_A
    _geom_hbond_site_symmetry_A
    _geom_hbond_distance_DH
    _geom_hbond_distance_HA
    _geom_hbond_distance_DA
    _geom_hbond_angle_DHA
    _geom_hbond_publ_flag
    N2 H1N2 O3 4_556 0.85(3) 1.94(3) 2.713(2) 151(2) yes
    C2 H2A O1 5_556 0.89(3) 2.53(3) 3.209(3) 133(3) yes
    C2 H2B O2 8_655 0.92(3) 2.45(3) 3.371(3) 174(2) yes
    C5 H5 O1 8_665 1.02(3) 2.46(2) 3.190(3) 127.6(18) yes
    C2 H2A Cg2 5_556 0.90(3) 2.99(3) 3.474(3) 116(2) yes
