# Supplementary material for: N-(2,4-Dioxo-1,3-thia­zolidin-3-yl)-2-(4-isobutyl­phen­yl)propanamide
Source: Acta Crystallogr Sect E Struct Rep Online. 2009 Aug 8;65(Pt 9):o2094. doi: 10.1107/S160053680903027X (PMC2970021; doi:10.1107/S160053680903027X)
Supplement: Supplementary file 2 [file e-65-o2094-Isup2.hkl]

# 
# h,k,l, Fc-squared, Fo-squared, sigma(Fo-squared) and status flag 
# 
data_I
_shelx_title ' aca1m in Pbca  (100K)' 
_shelx_refln_list_code          4 
_shelx_F_calc_maximum      384.16 
_exptl_crystal_F_000      1360.00 
_reflns_d_resolution_high  0.7696 
 
loop_ 
 _symmetry_equiv_pos_as_xyz 
 'x, y, z' 
 '-x+1/2, -y, z+1/2' 
 '-x, y+1/2, -z+1/2' 
 'x+1/2, -y+1/2, -z' 
 '-x, -y, -z' 
 'x-1/2, y, -z-1/2' 
 'x, -y-1/2, z-1/2' 
 '-x-1/2, y-1/2, z' 
 
_cell_length_a     9.7305 
_cell_length_b    11.3991 
_cell_length_c    29.6323 
_cell_angle_alpha  90.000 
_cell_angle_beta   90.000 
_cell_angle_gamma  90.000 
 
_shelx_F_squared_multiplier     1.000 
 
loop_ 
 _refln_index_h 
 _refln_index_k 
 _refln_index_l 
 _refln_F_squared_calc 
 _refln_F_squared_meas 
 _refln_F_squared_sigma 
 _refln_observed_status 
   2   0   0    33463.00    35204.38    602.11 o 
   4   0   0    38720.57    42288.46    392.33 o 
   6   0   0      550.91      522.76     32.37 o 
   8   0   0      191.79      190.13     35.32 o 
  10   0   0      188.85      151.32     52.28 o 
  12   0   0      157.12      140.32     56.69 o 
   2   1   0   147582.17   153625.36   1219.74 o 
   4   1   0     1816.56     2228.92     32.38 o 
   6   1   0     5360.09     5615.82     64.15 o 
   8   1   0     3568.25     3490.60     65.01 o 
  10   1   0      770.34      764.93     52.02 o 
  12   1   0      835.75      927.13     63.85 o 
   0   2   0    12863.86    13973.25    168.88 o 
   2   2   0       33.49      107.97     14.55 o 
   4   2   0     3868.06     3825.80     38.33 o 
   6   2   0      941.64     1119.97     28.71 o 
   8   2   0      457.53      515.26     35.98 o 
  10   2   0      747.64      838.01     56.82 o 
  12   2   0      282.87      252.14     66.11 o 
   2   3   0     5805.61     6214.80     55.11 o 
   4   3   0    11829.97    12420.95     94.68 o 
   6   3   0     2451.16     2333.43     39.74 o 
   8   3   0     1244.42     1157.79     46.40 o 
  10   3   0        1.11       20.19     44.63 o 
  12   3   0      378.73      411.87     74.67 o 
   0   4   0    32485.01    33604.37    241.80 o 
   2   4   0     4176.71     4518.92     49.71 o 
   4   4   0       95.76      125.15     15.62 o 
   6   4   0     1886.87     2103.99     41.92 o 
   8   4   0      143.47      172.42     40.62 o 
  10   4   0       12.72       53.45     45.85 o 
  12   4   0       71.04       76.42     64.77 o 
   2   5   0      633.79      639.19     23.08 o 
   4   5   0        0.76       14.25     12.19 o 
   6   5   0       74.94       94.66     16.26 o 
   8   5   0      178.52      140.44     29.38 o 
  10   5   0      588.10      717.01    111.39 o 
   0   6   0      777.95      775.19     37.58 o 
   2   6   0     2109.15     2206.58     39.48 o 
   4   6   0     1877.86     1969.46     58.34 o 
   6   6   0     1304.32     1205.72     39.53 o 
   8   6   0     1191.82     1199.88     52.42 o 
  10   6   0      140.16      190.65     57.14 o 
   2   7   0       22.25       13.01     16.19 o 
   4   7   0     1062.66     1041.56     42.63 o 
   6   7   0      239.07      288.37     32.47 o 
   8   7   0     2976.48     2565.49     70.00 o 
  10   7   0      709.48      915.73     95.94 o 
   0   8   0      687.88      699.06     43.49 o 
   2   8   0        3.70        8.19     14.94 o 
   4   8   0       74.71       68.79     25.21 o 
   6   8   0       56.29       68.27     29.76 o 
   8   8   0      432.09      392.69     49.10 o 
  10   8   0      476.52      487.33     69.29 o 
   2   9   0     1080.00     1095.93     48.14 o 
   4   9   0     2035.53     1862.79     57.43 o 
   6   9   0      359.16      343.50     36.08 o 
   8   9   0      406.34      356.93     49.32 o 
  10   9   0        3.45       -0.84     45.11 o 
   0  10   0     7098.02     6624.31    121.45 o 
   2  10   0      895.29      969.23     48.04 o 
   4  10   0     1175.95     1223.27     53.53 o 
   6  10   0     2040.82     2042.57     65.02 o 
   8  10   0        1.39       57.42     43.14 o 
   2  11   0     1654.68     1563.46     62.87 o 
   4  11   0     1042.02     1054.71     52.78 o 
   6  11   0      179.42      182.80     44.74 o 
   8  11   0      385.97      438.52     67.27 o 
   0  12   0      151.04       68.25    115.80 o 
   2  12   0      100.71       59.04     39.67 o 
   4  12   0      213.95      232.74     37.02 o 
   6  12   0      384.90      322.97     63.03 o 
   2  13   0       47.08      104.19     38.65 o 
   4  13   0        5.16       -4.05     37.94 o 
   6  13   0      228.51      334.21     62.14 o 
   0  14   0        5.71      178.48     85.36 o 
   2  14   0        7.59       60.59     36.30 o 
   4  14   0      112.73      129.38     76.55 o 
   1   1   1     7994.75     8356.42     51.67 o 
   2   1   1     2771.18     3125.03     22.72 o 
   3   1   1     7365.96     7736.26     41.02 o 
   4   1   1     1843.21     1740.56     20.02 o 
   5   1   1      177.24      173.95     10.73 o 
   6   1   1      240.92      244.89     13.62 o 
   7   1   1       94.31       82.82     11.24 o 
   8   1   1        0.03       25.23     12.20 o 
   9   1   1      289.94      289.90     21.49 o 
  10   1   1       83.98      146.46     26.00 o 
  11   1   1      167.84      106.82     27.04 o 
  12   1   1       10.51       51.33     30.70 o 
   0   2   1     8058.82     8365.72     57.64 o 
   1   2   1     5029.71     5164.82     42.36 o 
   2   2   1     1349.93     1331.30     17.84 o 
   3   2   1      388.16      405.25     10.43 o 
   4   2   1      187.99      187.90      8.57 o 
   5   2   1      688.75      643.92     14.00 o 
   6   2   1      186.18      184.93     11.28 o 
   7   2   1      492.29      579.74     18.46 o 
   8   2   1       21.55       25.48     12.38 o 
   9   2   1      524.50      549.18     26.64 o 
  10   2   1       23.61      -44.33     22.17 o 
  11   2   1      485.35      564.57     47.38 o 
  12   2   1      115.84      107.94     42.79 o 
   1   3   1     2603.56     2720.91     24.01 o 
   2   3   1       97.45       89.08      9.28 o 
   3   3   1     2797.91     2949.98     26.80 o 
   4   3   1      180.17      233.09     11.34 o 
   5   3   1     1878.38     2206.13     25.71 o 
   6   3   1      506.87      575.39     16.11 o 
   7   3   1     1284.54     1189.47     23.61 o 
   8   3   1      265.67      262.45     19.65 o 
   9   3   1      140.81      122.42     20.78 o 
  10   3   1       14.21       45.35     32.50 o 
  11   3   1       58.11       14.57     35.46 o 
  12   3   1        7.09      -14.62     40.58 o 
   0   4   1     1921.23     1832.72     28.33 o 
   1   4   1     2023.36     2096.15     20.98 o 
   2   4   1      422.13      401.81     13.91 o 
   3   4   1     7379.27     7864.73     51.32 o 
   4   4   1      446.24      587.97     16.54 o 
   5   4   1       97.14      101.93     10.54 o 
   6   4   1      320.79      293.96     14.97 o 
   7   4   1      732.91      820.57     23.56 o 
   8   4   1      413.29      528.26     30.28 o 
   9   4   1      165.19      225.54     30.15 o 
  10   4   1        7.62       66.96     33.41 o 
  11   4   1      150.53      152.72     41.69 o 
  12   4   1        2.63      -13.72     45.62 o 
   1   5   1     8043.17     8369.58     50.53 o 
   2   5   1      317.27      268.31     11.83 o 
   3   5   1     3786.84     3717.64     37.76 o 
   4   5   1      730.64      638.50     16.83 o 
   5   5   1     2023.28     2068.21     29.22 o 
   6   5   1      151.69      177.44     15.13 o 
   7   5   1     2297.47     2119.38     37.19 o 
   8   5   1      216.00      228.39     23.30 o 
   9   5   1      114.13      115.06     26.18 o 
  10   5   1      261.56      264.55     40.99 o 
  11   5   1      149.69      165.63     46.01 o 
   0   6   1      856.65      853.29     27.04 o 
   1   6   1       55.61       60.31      9.73 o 
   2   6   1      497.57      545.96     16.53 o 
   3   6   1     2038.26     2059.79     30.58 o 
   4   6   1       57.68       78.51     12.49 o 
   5   6   1     2045.57     1991.18     33.76 o 
   6   6   1      334.43      365.74     18.86 o 
   7   6   1       98.05      130.59     19.42 o 
   8   6   1      275.90      276.52     24.46 o 
   9   6   1     1891.13     1809.97     51.37 o 
  10   6   1      170.46      112.84     40.38 o 
  11   6   1       32.08       -0.48     49.53 o 
   1   7   1      294.19      390.29     16.18 o 
   2   7   1      553.00      582.99     18.57 o 
   3   7   1       16.54        5.76     11.12 o 
   4   7   1      126.63       91.73     17.31 o 
   5   7   1      105.37       80.15     14.26 o 
   6   7   1       24.87       39.45     13.83 o 
   7   7   1       34.20       64.36     16.16 o 
   8   7   1       89.63      115.24     17.99 o 
   9   7   1       13.85       42.76     21.98 o 
  10   7   1        9.09      -20.22     41.08 o 
  11   7   1      935.01      930.47     75.22 o 
   0   8   1     1121.23     1065.80     34.83 o 
   1   8   1       63.29       56.05     11.79 o 
   2   8   1     1164.33     1093.32     28.14 o 
   3   8   1     1445.69     1182.30     32.43 o 
   4   8   1      101.98       89.45     18.49 o 
   5   8   1     2124.13     1870.93     38.08 o 
   6   8   1      735.25      718.72     30.60 o 
   7   8   1        1.22       43.22     19.78 o 
   8   8   1      127.81      167.72     30.70 o 
   9   8   1       34.40        9.67     26.65 o 
  10   8   1      135.06      159.02     43.23 o 
   1   9   1       28.59       22.29     14.78 o 
   2   9   1       84.24       51.11     18.18 o 
   3   9   1      145.39      176.80     21.53 o 
   4   9   1      835.87      818.38     31.75 o 
   5   9   1      284.37      289.84     23.63 o 
   6   9   1        9.06       75.34     25.09 o 
   7   9   1      564.51      533.13     37.21 o 
   8   9   1       85.69       97.73     29.44 o 
   9   9   1       11.58       12.12     34.08 o 
  10   9   1       72.09       79.57     35.66 o 
   0  10   1       58.04       17.82     24.56 o 
   1  10   1       50.04       24.40     16.20 o 
   2  10   1       32.59       38.56     17.83 o 
   3  10   1      478.54      560.84     28.57 o 
   4  10   1        0.87       50.09     17.72 o 
   5  10   1        3.11       27.28     18.41 o 
   6  10   1      494.78      613.46     34.26 o 
   7  10   1      179.91      152.53     31.70 o 
   8  10   1      935.69      841.75     61.59 o 
   9  10   1      145.28      140.60     37.07 o 
   1  11   1     3210.53     2944.46     54.47 o 
   2  11   1       80.00      100.06     19.37 o 
   3  11   1      166.04      246.14     24.01 o 
   4  11   1     1383.55     1390.12     40.80 o 
   5  11   1      118.47       97.92     27.78 o 
   6  11   1     1921.09     1650.24     60.48 o 
   7  11   1      144.33      122.32     33.65 o 
   8  11   1      164.52      206.54     39.86 o 
   0  12   1      226.87      227.95     40.49 o 
   1  12   1      168.88      197.94     29.17 o 
   2  12   1       10.39       45.38     22.41 o 
   3  12   1        8.84       28.83     19.88 o 
   4  12   1      113.37      135.12     26.22 o 
   5  12   1       90.82       87.18     27.48 o 
   6  12   1      366.01      365.02     39.81 o 
   7  12   1       58.74       48.32     31.95 o 
   1  13   1      148.69      197.03     31.23 o 
   2  13   1      319.69      349.60     35.65 o 
   3  13   1       59.44      104.62     30.15 o 
   4  13   1       16.03       41.46     24.03 o 
   5  13   1      204.04      242.15     38.60 o 
   6  13   1       23.27       30.79     33.56 o 
   0  14   1     2097.33     1908.31     83.96 o 
   1  14   1        2.64       74.77     27.39 o 
   2  14   1      496.25      552.21     44.20 o 
   3  14   1      289.89      352.59     43.36 o 
   4  14   1       71.94       54.64     38.25 o 
   1   0   2     2403.48     2063.45     70.94 o 
   2   0   2     2820.34     2639.97     29.25 o 
   3   0   2    30890.19    31241.60    174.90 o 
   4   0   2     3914.18     4051.79     51.71 o 
   5   0   2      520.40      612.08     24.79 o 
   6   0   2     3966.39     4116.03     62.86 o 
   7   0   2       25.23       14.12     15.09 o 
   8   0   2        2.20        3.57     15.35 o 
   9   0   2      601.13      541.25     39.55 o 
  10   0   2      342.56      346.23     45.82 o 
  11   0   2      211.39      274.92     41.14 o 
  12   0   2        7.11       10.67     34.38 o 
   1   1   2     2290.17     2417.45     21.13 o 
   2   1   2     8172.55     8201.52     40.82 o 
   3   1   2     5006.14     5259.53     30.67 o 
   4   1   2     7707.10     8311.55     46.18 o 
   5   1   2     4684.36     4723.17     36.64 o 
   6   1   2     2249.18     2303.38     29.29 o 
   7   1   2      126.33      172.49     16.96 o 
   8   1   2        0.25        8.87     12.41 o 
   9   1   2     1224.68     1204.94     32.76 o 
  10   1   2       38.13       10.13     24.10 o 
  11   1   2       43.18       -0.14     23.08 o 
  12   1   2        9.89      -16.49     29.24 o 
   0   2   2    11319.21    11801.74     94.28 o 
   1   2   2     1007.44      954.47     17.46 o 
   2   2   2      310.45      256.32     11.23 o 
   3   2   2      222.91      274.84      9.54 o 
   4   2   2       39.24       52.36      7.15 o 
   5   2   2        1.12       12.47      6.38 o 
   6   2   2        0.89       -0.81      7.12 o 
   7   2   2     1900.31     1875.69     29.83 o 
   8   2   2        6.07       17.55     12.22 o 
   9   2   2     1545.23     1456.27     35.70 o 
  10   2   2      102.83       56.08     26.63 o 
  11   2   2       11.79        3.42     31.49 o 
  12   2   2      109.24      112.65     39.80 o 
   1   3   2     6457.91     6801.18     41.78 o 
   2   3   2     1909.54     1933.72     25.19 o 
   3   3   2     3609.66     3877.50     32.93 o 
   4   3   2     1193.02     1130.78     18.09 o 
   5   3   2      189.79      168.79     10.38 o 
   6   3   2      288.13      332.16     14.22 o 
   7   3   2      767.07      727.61     20.18 o 
   8   3   2     1073.57     1089.04     29.33 o 
   9   3   2       13.02       -6.59     18.48 o 
  10   3   2      357.16      339.68     41.81 o 
  11   3   2      103.01       49.06     37.45 o 
  12   3   2      108.50       96.04     47.51 o 
   0   4   2    20355.44    21075.79    118.11 o 
   1   4   2      664.88      711.71     14.59 o 
   2   4   2       52.82       33.15      9.13 o 
   3   4   2      498.87      512.11     16.14 o 
   4   4   2        2.17       -1.38      7.79 o 
   5   4   2     1185.78     1139.31     21.71 o 
   6   4   2      393.92      393.01     16.16 o 
   7   4   2        0.64        7.83      9.55 o 
   8   4   2      599.62      674.67     30.76 o 
   9   4   2      343.43      357.97     34.23 o 
  10   4   2        9.39        8.73     40.59 o 
  11   4   2      750.51      867.96     56.76 o 
  12   4   2        0.52      -84.66     42.33 o 
   1   5   2      569.67      621.40     15.39 o 
   2   5   2        1.70        5.41      9.42 o 
   3   5   2     1210.32     1316.53     24.36 o 
   4   5   2     2501.55     2566.05     31.53 o 
   5   5   2      122.24      152.05     12.13 o 
   6   5   2        2.42        2.74     11.51 o 
   7   5   2      213.38      243.36     17.62 o 
   8   5   2      146.31      118.72     22.01 o 
   9   5   2       13.54       28.35     24.46 o 
  10   5   2      200.56      231.34     43.06 o 
  11   5   2        5.50        0.47     39.24 o 
   0   6   2      204.67      338.46     20.04 o 
   1   6   2        6.66       -4.59      7.90 o 
   2   6   2      546.12      560.17     16.25 o 
   3   6   2      837.28      774.91     21.90 o 
   4   6   2     2491.76     2508.85     33.82 o 
   5   6   2     2887.71     2734.54     35.55 o 
   6   6   2       50.33       33.65     12.49 o 
   7   6   2      232.48      222.05     23.77 o 
   8   6   2      217.22      244.65     27.12 o 
   9   6   2      325.83      389.39     33.26 o 
  10   6   2      193.28      320.40     39.56 o 
  11   6   2      167.41      154.42     48.86 o 
   1   7   2     1080.64      892.92     23.61 o 
   2   7   2     2625.53     2781.46     33.45 o 
   3   7   2     2395.05     2203.21     34.49 o 
   4   7   2        0.01        4.32     14.17 o 
   5   7   2      308.23      279.95     18.69 o 
   6   7   2      160.82      167.03     20.28 o 
   7   7   2     2637.75     2495.50     45.11 o 
   8   7   2     1497.21     1428.06     48.00 o 
   9   7   2      277.61      274.06     32.19 o 
  10   7   2      481.78      421.81     45.85 o 
  11   7   2       17.39        2.12     47.01 o 
   0   8   2      485.63      461.49     27.40 o 
   1   8   2     1093.67     1123.29     25.30 o 
   2   8   2      287.50      290.31     18.86 o 
   3   8   2      400.97      436.79     24.33 o 
   4   8   2      836.36      893.48     31.44 o 
   5   8   2      587.12      621.95     30.05 o 
   6   8   2       39.95       53.83     18.45 o 
   7   8   2       31.62       62.39     18.04 o 
   8   8   2      392.56      410.12     34.87 o 
   9   8   2      236.35      208.35     36.34 o 
  10   8   2        7.93       42.90     34.95 o 
   1   9   2     5354.89     4896.18     52.82 o 
   2   9   2        0.12      -12.14     15.79 o 
   3   9   2      251.84      269.28     23.31 o 
   4   9   2     1220.10     1185.01     35.32 o 
   5   9   2     1747.96     1573.35     39.02 o 
   6   9   2       66.89       70.70     20.31 o 
   7   9   2      249.94      350.60     36.13 o 
   8   9   2      122.85      100.21     30.98 o 
   9   9   2      145.15      126.52     33.53 o 
  10   9   2        0.97       -2.17     36.73 o 
   0  10   2      509.80      507.90     36.70 o 
   1  10   2      953.60      916.10     32.37 o 
   2  10   2        3.69      -15.03     15.48 o 
   3  10   2     5024.06     4483.27     60.36 o 
   4  10   2        0.73       27.85     16.77 o 
   5  10   2      298.68      323.35     26.33 o 
   6  10   2      668.55      743.78     35.17 o 
   7  10   2       61.41       62.57     28.66 o 
   8  10   2      131.31      111.62     34.22 o 
   9  10   2        6.41       48.63     34.01 o 
   1  11   2      215.30      230.06     24.66 o 
   2  11   2       14.30       49.26     18.35 o 
   3  11   2        0.51       27.60     17.45 o 
   4  11   2      296.04      325.29     25.85 o 
   5  11   2      233.80      293.38     29.95 o 
   6  11   2       67.98       84.95     24.87 o 
   7  11   2      102.89      125.55     31.71 o 
   8  11   2       72.40      146.93     39.38 o 
   0  12   2      518.81      486.65     46.95 o 
   1  12   2     1692.25     1535.50     48.38 o 
   2  12   2       17.29       48.28     21.33 o 
   3  12   2      964.62      990.48     39.74 o 
   4  12   2      135.03      160.66     29.54 o 
   5  12   2      270.18      379.34     34.59 o 
   6  12   2       37.39       46.78     33.84 o 
   7  12   2       82.92      124.76     37.64 o 
   1  13   2     1898.79     1746.72     55.50 o 
   2  13   2        1.77       77.68     25.92 o 
   3  13   2       51.46       84.98     28.94 o 
   4  13   2      168.80      194.55     33.09 o 
   5  13   2       99.74      113.92     31.95 o 
   6  13   2      632.68      690.54     55.15 o 
   0  14   2        0.06      120.68     41.01 o 
   1  14   2      322.66      363.57     37.11 o 
   2  14   2       33.11       49.02     27.91 o 
   3  14   2       52.58      101.15     33.67 o 
   4  14   2      178.54      228.90     44.46 o 
   1   1   3     2139.77     2143.97     19.17 o 
   2   1   3    61340.61    62811.68    265.19 o 
   3   1   3    12865.14    13155.50     61.37 o 
   4   1   3    10360.61    10463.68     53.60 o 
   5   1   3      496.04      509.13     14.02 o 
   6   1   3      247.60      361.68     14.67 o 
   7   1   3     7536.34     7284.30     63.42 o 
   8   1   3       90.23      107.05     14.54 o 
   9   1   3        0.06       20.10     16.06 o 
  10   1   3      112.00      104.61     26.40 o 
  11   1   3      149.38       88.05     26.15 o 
  12   1   3      237.55      227.05     34.92 o 
   0   2   3    51539.24    53038.84    344.25 o 
   1   2   3     3191.50     3222.45     39.24 o 
   2   2   3     8927.20     9109.57     45.60 o 
   3   2   3     1130.77     1123.00     16.18 o 
   4   2   3     4661.91     5200.44     33.91 o 
   5   2   3     5238.82     5212.24     37.32 o 
   6   2   3     1567.40     1685.25     24.93 o 
   7   2   3      320.30      343.93     17.38 o 
   8   2   3       55.83       92.04     16.19 o 
   9   2   3     2950.63     2661.02     46.27 o 
  10   2   3      307.64      301.27     31.12 o 
  11   2   3       31.50        5.72     32.61 o 
  12   2   3       27.44       29.17     36.91 o 
   1   3   3     8288.43     8700.46     63.26 o 
   2   3   3      375.41      389.37     14.26 o 
   3   3   3     2420.99     2481.10     21.65 o 
   4   3   3      212.20      182.02      9.72 o 
   5   3   3       25.80       26.16      7.69 o 
   6   3   3      432.56      534.48     16.33 o 
   7   3   3       85.88       74.73     11.59 o 
   8   3   3       34.77       31.20     14.55 o 
   9   3   3       36.70       -7.09     19.40 o 
  10   3   3       87.66      148.09     34.41 o 
  11   3   3        0.00      -31.38     34.12 o 
  12   3   3        6.02      -61.14     42.10 o 
   0   4   3     2484.98     2441.02     32.08 o 
   1   4   3        0.43       -4.88      6.89 o 
   2   4   3       29.23       40.44      9.49 o 
   3   4   3     3332.02     3446.80     33.68 o 
   4   4   3        7.51        7.29      7.47 o 
   5   4   3     1745.63     1784.30     25.41 o 
   6   4   3      561.20      533.89     17.65 o 
   7   4   3      361.11      374.00     19.33 o 
   8   4   3      380.28      435.20     29.96 o 
   9   4   3        4.51       37.44     24.54 o 
  10   4   3      237.61      249.14     41.47 o 
  11   4   3       17.19       11.44     39.70 o 
  12   4   3       63.62       13.57     46.91 o 
   1   5   3     3996.03     4293.05     34.33 o 
   2   5   3       40.77       22.54      9.84 o 
   3   5   3     3929.90     3980.34     39.82 o 
   4   5   3       50.69       74.24     10.90 o 
   5   5   3     1030.00     1049.16     21.27 o 
   6   5   3      297.54      327.43     16.28 o 
   7   5   3        0.31        6.27     12.12 o 
   8   5   3        2.38        5.36     16.02 o 
   9   5   3      132.07       82.20     25.22 o 
  10   5   3        1.61       11.63     33.44 o 
  11   5   3      135.28      212.76     49.21 o 
   0   6   3      504.04      599.95     24.54 o 
   1   6   3     3422.67     3642.53     35.08 o 
   2   6   3     2501.30     2523.32     33.08 o 
   3   6   3     2115.43     2097.48     31.55 o 
   4   6   3        9.30       11.23     10.53 o 
   5   6   3      197.88      216.87     14.69 o 
   6   6   3        7.73        9.19     11.40 o 
   7   6   3      197.01      239.06     24.94 o 
   8   6   3        4.43       55.99     19.33 o 
   9   6   3      218.51      255.31     29.01 o 
  10   6   3        5.22       27.19     28.42 o 
  11   6   3        8.13       64.39     45.15 o 
   1   7   3     1211.01     1150.70     23.07 o 
   2   7   3      840.45      858.81     24.74 o 
   3   7   3       16.91        5.55     12.27 o 
   4   7   3      505.13      567.42     22.92 o 
   5   7   3       53.24       68.34     14.65 o 
   6   7   3       78.53       77.19     17.60 o 
   7   7   3      182.56      272.84     21.99 o 
   8   7   3       60.79      109.99     22.78 o 
   9   7   3      248.29      183.96     32.29 o 
  10   7   3      225.34      246.75     41.72 o 
  11   7   3       17.19      -37.02     44.17 o 
   0   8   3     5488.28     4996.10     67.00 o 
   1   8   3     1470.36     1401.21     27.60 o 
   2   8   3     1749.18     1694.24     33.26 o 
   3   8   3      198.74      223.00     20.72 o 
   4   8   3     1472.19     1276.75     34.70 o 
   5   8   3      113.12      113.96     19.16 o 
   6   8   3     1138.55     1148.82     34.05 o 
   7   8   3       42.10       93.91     20.18 o 
   8   8   3       39.19       48.31     21.10 o 
   9   8   3      505.15      517.99     38.98 o 
  10   8   3      272.96      299.82     45.49 o 
   1   9   3      994.87      981.00     29.19 o 
   2   9   3     2982.93     2568.12     45.21 o 
   3   9   3       58.04       41.29     17.92 o 
   4   9   3     1814.46     1627.07     38.09 o 
   5   9   3       50.08       74.70     17.93 o 
   6   9   3      758.65      772.66     34.64 o 
   7   9   3      585.36      631.43     34.27 o 
   8   9   3      810.96      733.37     42.83 o 
   9   9   3      184.43      137.90     35.69 o 
   0  10   3      990.97      953.28     45.16 o 
   1  10   3      374.10      363.96     24.42 o 
   2  10   3      601.54      633.32     29.08 o 
   3  10   3        3.15        8.33     15.93 o 
   4  10   3       39.28       22.87     16.75 o 
   5  10   3        5.64       43.14     18.85 o 
   6  10   3        7.28        9.95     20.83 o 
   7  10   3        0.70        6.80     22.15 o 
   8  10   3      318.89      260.21     38.23 o 
   9  10   3       67.79       40.82     34.75 o 
   1  11   3       50.85       25.02     20.28 o 
   2  11   3        8.02       29.13     18.06 o 
   3  11   3      765.88      749.87     32.85 o 
   4  11   3      224.43      287.49     26.18 o 
   5  11   3       32.07       65.42     23.69 o 
   6  11   3      537.98      600.41     54.71 o 
   7  11   3        4.95       29.35     29.10 o 
   8  11   3       18.05       27.40     30.95 o 
   0  12   3      137.15      171.34     38.43 o 
   1  12   3       32.86       22.78     23.31 o 
   2  12   3       81.32      101.86     23.36 o 
   3  12   3      343.93      371.65     31.84 o 
   4  12   3      333.66      373.31     33.82 o 
   5  12   3      566.11      612.43     39.86 o 
   6  12   3      206.46      212.71     36.72 o 
   7  12   3       56.23       80.58     31.64 o 
   1  13   3      320.24      320.05     34.44 o 
   2  13   3      459.59      483.80     41.24 o 
   3  13   3        8.44       39.89     26.59 o 
   4  13   3      124.79      156.53     49.36 o 
   5  13   3        0.27       30.36     27.95 o 
   0  14   3     1097.80     1060.26     71.78 o 
   1  14   3       55.83      156.19     32.26 o 
   2  14   3       91.17       78.50     31.12 o 
   3  14   3       97.71      226.83     40.15 o 
   4  14   3        0.26       34.71     35.16 o 
   0   0   4      116.80      126.31     13.59 o 
   1   0   4     3779.54     3743.65     35.11 o 
   2   0   4     1805.66     1841.70     28.73 o 
   3   0   4      361.18      393.68     16.25 o 
   4   0   4     1573.55     1771.41     32.36 o 
   5   0   4      983.38      935.14     27.25 o 
   6   0   4     5527.45     5171.43     71.36 o 
   7   0   4        3.04       21.43     14.50 o 
   8   0   4      211.93      186.44     23.48 o 
   9   0   4      299.01      370.89     33.66 o 
  10   0   4     1826.84     1505.37     61.90 o 
  11   0   4      347.97      286.79     41.95 o 
  12   0   4       17.05      -34.72     39.72 o 
   1   1   4     1681.76     1751.59     17.50 o 
   2   1   4      542.72      657.36     15.78 o 
   3   1   4     2700.96     2665.99     23.81 o 
   4   1   4     1507.19     1627.32     20.39 o 
   5   1   4      227.90      308.50     12.42 o 
   6   1   4       22.04       35.84      8.86 o 
   7   1   4      463.19      498.62     21.13 o 
   8   1   4      518.54      529.94     22.87 o 
   9   1   4       89.20      123.06     18.60 o 
  10   1   4      635.66      673.35     35.78 o 
  11   1   4        0.14       -7.48     25.54 o 
  12   1   4       89.61      157.83     35.18 o 
   0   2   4     4245.81     4683.23     44.11 o 
   1   2   4      144.30      168.67      9.30 o 
   2   2   4     2392.01     2454.11     20.75 o 
   3   2   4      652.33      706.09     13.46 o 
   4   2   4     2450.68     2569.63     24.80 o 
   5   2   4     1662.97     1688.24     23.19 o 
   6   2   4     2484.04     2460.41     29.47 o 
   7   2   4      751.20      783.02     22.43 o 
   8   2   4     4856.29     4586.84     52.00 o 
   9   2   4      877.12      857.75     35.15 o 
  10   2   4       13.75       -2.35     27.87 o 
  11   2   4        0.31       11.91     32.06 o 
  12   2   4      156.24      142.94     43.66 o 
   1   3   4      938.78      934.05     16.94 o 
   2   3   4      299.15      268.14     12.54 o 
   3   3   4      535.65      560.77     11.95 o 
   4   3   4     2905.26     2553.55     24.97 o 
   5   3   4      438.14      577.27     14.79 o 
   6   3   4     3032.03     2993.25     31.45 o 
   7   3   4     1696.35     1606.10     27.98 o 
   8   3   4     1468.18     1325.52     30.04 o 
   9   3   4       74.98       74.72     25.28 o 
  10   3   4     3665.22     3448.86     70.70 o 
  11   3   4      113.99      135.32     41.85 o 
  12   3   4      117.90       76.96     48.31 o 
   0   4   4    27905.64    28834.19    143.32 o 
   1   4   4      789.75      915.67     14.64 o 
   2   4   4      585.42      659.20     16.96 o 
   3   4   4      505.52      533.94     15.45 o 
   4   4   4      204.95      232.30     11.21 o 
   5   4   4      686.01      714.17     19.78 o 
   6   4   4      402.38      377.63     15.62 o 
   7   4   4      234.71      280.85     17.91 o 
   8   4   4     5161.64     4955.40     68.53 o 
   9   4   4      265.56      266.47     34.11 o 
  10   4   4       85.52       48.78     37.88 o 
  11   4   4      103.33      133.13     43.87 o 
  12   4   4      108.09      101.27     50.32 o 
   1   5   4     1377.97     1513.93     20.37 o 
   2   5   4     2179.80     2285.09     29.01 o 
   3   5   4       60.97       60.51     11.71 o 
   4   5   4     2067.54     2158.86     27.90 o 
   5   5   4       85.12      118.19     12.59 o 
   6   5   4        0.41       13.89     10.44 o 
   7   5   4      245.10      239.77     19.44 o 
   8   5   4        9.48       31.69     17.24 o 
   9   5   4       59.09       23.28     25.03 o 
  10   5   4      248.82      167.90     35.41 o 
  11   5   4       78.77       68.55     43.52 o 
   0   6   4      152.82      127.63     16.31 o 
   1   6   4        2.01        0.41      8.34 o 
   2   6   4      836.85      860.70     22.35 o 
   3   6   4      148.52      132.88     14.26 o 
   4   6   4      368.60      389.31     17.65 o 
   5   6   4      557.16      599.62     19.93 o 
   6   6   4      833.02      802.40     27.50 o 
   7   6   4      190.26      173.63     20.72 o 
   8   6   4      171.17      245.51     28.88 o 
   9   6   4       96.65      143.88     27.02 o 
  10   6   4        0.42      -11.42     30.36 o 
  11   6   4       37.58       43.40     35.11 o 
   1   7   4       69.92       63.56     10.75 o 
   2   7   4     2974.57     2961.92     38.92 o 
   3   7   4      444.42      483.26     21.03 o 
   4   7   4     4920.98     4705.07     51.03 o 
   5   7   4        5.01      -18.73     11.02 o 
   6   7   4      630.49      658.26     28.12 o 
   7   7   4     1509.90     1378.55     38.92 o 
   8   7   4        0.06       -4.17     19.09 o 
   9   7   4        0.08        6.57     24.22 o 
  10   7   4      470.03      459.10     43.80 o 
  11   7   4      210.30      234.30     51.58 o 
   0   8   4      929.17      889.30     33.78 o 
   1   8   4      490.45      498.27     19.71 o 
   2   8   4      251.22      255.31     19.17 o 
   3   8   4       83.82       70.29     15.53 o 
   4   8   4       28.74       27.97     15.76 o 
   5   8   4     2464.51     2179.46     41.33 o 
   6   8   4      601.52      599.89     30.71 o 
   7   8   4       65.15       97.44     25.40 o 
   8   8   4       17.50       76.89     26.09 o 
   9   8   4     1136.29     1114.44     49.60 o 
  10   8   4        5.69       35.09     35.77 o 
   1   9   4     1471.46     1432.51     32.75 o 
   2   9   4     1576.83     1437.78     33.63 o 
   3   9   4       67.57       21.69     17.73 o 
   4   9   4       12.38       10.09     15.45 o 
   5   9   4       96.52       73.13     18.95 o 
   6   9   4        0.58       44.78     22.03 o 
   7   9   4      967.32      943.96     47.88 o 
   8   9   4      273.66      302.27     34.41 o 
   9   9   4        0.47      -37.75     28.53 o 
   0  10   4     5463.72     5284.15     85.80 o 
   1  10   4       24.10       29.49     15.34 o 
   2  10   4      529.55      523.29     26.64 o 
   3  10   4        2.74       33.03     16.21 o 
   4  10   4        5.48        7.75     19.83 o 
   5  10   4      219.92      230.97     26.16 o 
   6  10   4      354.24      431.31     33.17 o 
   7  10   4      299.25      311.68     34.30 o 
   8  10   4      411.90      425.23     43.23 o 
   9  10   4        3.71       35.71     31.67 o 
   1  11   4       32.40       22.70     23.30 o 
   2  11   4      134.74      156.39     22.74 o 
   3  11   4       44.94       48.01     18.02 o 
   4  11   4      476.10      485.48     30.29 o 
   5  11   4       14.83       -2.63     22.44 o 
   6  11   4        1.26       44.91     24.27 o 
   7  11   4       29.02       43.53     29.48 o 
   8  11   4      146.43      150.06     34.65 o 
   0  12   4       95.54      103.13     36.47 o 
   1  12   4       26.93       59.31     23.88 o 
   2  12   4     1161.99     1215.81     42.09 o 
   3  12   4       49.18       17.26     25.44 o 
   4  12   4       97.00      140.20     26.96 o 
   5  12   4       39.66       79.02     26.24 o 
   6  12   4     1720.13     1604.99     61.87 o 
   7  12   4       41.38       83.51     38.33 o 
   1  13   4       27.97       82.14     25.78 o 
   2  13   4      117.00      169.12     33.52 o 
   3  13   4       97.49      118.45     29.56 o 
   4  13   4     3616.97     3407.98    152.69 o 
   5  13   4        4.86       43.14     37.88 o 
   0  14   4        2.40      144.01     41.70 o 
   1  14   4      295.68      371.73     39.26 o 
   2  14   4      185.95      217.66     38.98 o 
   3  14   4      202.25      231.15     49.60 o 
   1   1   5        7.10       -6.57      6.26 o 
   2   1   5     2949.28     3079.72     25.92 o 
   3   1   5      989.31     1079.78     17.33 o 
   4   1   5      860.27      885.28     17.60 o 
   5   1   5     1095.74     1023.75     19.61 o 
   6   1   5       48.87       49.37      9.37 o 
   7   1   5     1826.54     1741.74     32.33 o 
   8   1   5       21.09       36.48     12.66 o 
   9   1   5      285.55      318.46     23.10 o 
  10   1   5      206.84      244.00     28.80 o 
  11   1   5      154.48      130.67     29.91 o 
  12   1   5        4.76      -33.34     32.29 o 
   0   2   5     7923.25     8327.33     59.44 o 
   1   2   5       87.91       92.38      9.37 o 
   2   2   5     3527.89     3523.14     25.30 o 
   3   2   5      180.93      159.32      8.19 o 
   4   2   5       58.99      107.75      8.44 o 
   5   2   5     3888.50     3584.35     34.12 o 
   6   2   5     1280.65     1287.09     23.00 o 
   7   2   5       16.69       21.40     10.62 o 
   8   2   5      177.01      206.31     17.29 o 
   9   2   5      920.00      894.66     33.59 o 
  10   2   5        3.98       -2.81     29.66 o 
  11   2   5       19.60       -1.18     33.99 o 
  12   2   5      197.86      173.27     44.84 o 
   1   3   5        6.01       -5.28      7.76 o 
   2   3   5     1103.96     1206.57     18.81 o 
   3   3   5      472.10      477.94     12.38 o 
   4   3   5     4533.05     4578.52     33.58 o 
   5   3   5      760.98      841.94     17.45 o 
   6   3   5      310.45      359.39     15.20 o 
   7   3   5     1470.05     1428.07     27.48 o 
   8   3   5       48.15       26.28     13.82 o 
   9   3   5      948.88      912.76     42.66 o 
  10   3   5       13.29       13.91     30.47 o 
  11   3   5       19.70       11.44     38.40 o 
  12   3   5      101.37       45.04     45.72 o 
   0   4   5    11188.11    11947.48    102.57 o 
   1   4   5      490.16      511.21     13.90 o 
   2   4   5       94.77      105.56     11.38 o 
   3   4   5      966.59      968.39     17.93 o 
   4   4   5      845.16      864.73     18.12 o 
   5   4   5      232.34      258.64     12.03 o 
   6   4   5       84.12       82.74     13.36 o 
   7   4   5      162.99      157.05     17.21 o 
   8   4   5       25.60       37.27     21.51 o 
   9   4   5       14.05       12.32     23.72 o 
  10   4   5        5.40      -35.41     26.63 o 
  11   4   5        8.44      -43.35     37.49 o 
  12   4   5       23.53      -28.93     44.90 o 
   1   5   5     2418.13     2412.67     24.40 o 
   2   5   5     3617.03     3742.82     35.49 o 
   3   5   5      167.56      171.04     13.44 o 
   4   5   5      606.99      596.67     17.31 o 
   5   5   5       36.46       23.77      9.21 o 
   6   5   5      197.38      244.69     16.21 o 
   7   5   5      209.45      235.19     19.95 o 
   8   5   5      168.51      169.08     24.88 o 
   9   5   5      578.64      604.97     41.08 o 
  10   5   5       94.74      111.86     34.15 o 
  11   5   5       10.71      -38.00     40.69 o 
   0   6   5      248.58      258.36     18.35 o 
   1   6   5       92.40       65.01      9.82 o 
   2   6   5      197.76      232.60     14.98 o 
   3   6   5     1353.89     1131.05     24.76 o 
   4   6   5       21.82       22.45     10.83 o 
   5   6   5      150.80      170.33     14.10 o 
   6   6   5        3.02       -1.51     11.61 o 
   7   6   5      155.86      186.07     22.50 o 
   8   6   5       21.75       25.22     21.68 o 
   9   6   5      136.74      143.62     35.12 o 
  10   6   5      411.21      425.81     41.24 o 
  11   6   5      162.82       60.06     36.23 o 
   1   7   5     1779.38     1567.27     24.62 o 
   2   7   5     2431.93     2432.28     35.11 o 
   3   7   5      100.09       85.21     14.76 o 
   4   7   5     1016.91      988.79     27.07 o 
   5   7   5        6.52      -10.11     12.40 o 
   6   7   5      236.12      319.15     24.79 o 
   7   7   5     1264.61     1193.58     41.88 o 
   8   7   5       23.91       25.43     19.46 o 
   9   7   5      530.83      605.86     40.12 o 
  10   7   5        7.54        5.81     31.99 o 
  11   7   5       13.66      -26.32     42.73 o 
   0   8   5     2907.12     2859.54     48.08 o 
   1   8   5     4738.14     4365.26     41.43 o 
   2   8   5      305.61      318.23     19.88 o 
   3   8   5     3987.03     3500.84     44.47 o 
   4   8   5      302.00      308.22     22.86 o 
   5   8   5      429.75      517.28     26.05 o 
   6   8   5        6.53       11.72     16.97 o 
   7   8   5        0.44       32.73     21.51 o 
   8   8   5        0.86       15.50     20.96 o 
   9   8   5      326.22      242.77     36.43 o 
  10   8   5      154.78      128.42     41.52 o 
   1   9   5     3457.44     3178.47     43.10 o 
   2   9   5      343.63      334.71     21.44 o 
   3   9   5      133.60      118.84     22.39 o 
   4   9   5       17.33       26.56     18.69 o 
   5   9   5     1037.84     1030.28     38.82 o 
   6   9   5      104.02      147.63     28.67 o 
   7   9   5      373.48      369.28     34.80 o 
   8   9   5      648.18      597.19     41.16 o 
   9   9   5       79.35      124.14     38.95 o 
   0  10   5      331.55      394.04     33.93 o 
   1  10   5       11.13      -18.36     14.55 o 
   2  10   5       18.95       40.03     17.05 o 
   3  10   5      622.81      599.55     32.28 o 
   4  10   5        4.08       35.37     18.49 o 
   5  10   5      543.63      564.26     33.79 o 
   6  10   5      570.02      535.01     35.34 o 
   7  10   5       16.34       44.98     23.93 o 
   8  10   5      134.74      105.52     28.91 o 
   9  10   5       98.98      130.92     37.94 o 
   1  11   5     1346.96     1347.26     39.89 o 
   2  11   5     1164.94     1131.67     39.28 o 
   3  11   5      174.12      186.68     23.46 o 
   4  11   5      175.24      173.72     28.44 o 
   5  11   5     1046.43     1073.26     46.70 o 
   6  11   5        5.91        7.49     23.07 o 
   7  11   5      774.29      753.63     46.40 o 
   8  11   5       21.62       46.17     32.42 o 
   0  12   5      456.43      383.10     45.87 o 
   1  12   5        0.02       21.75     22.43 o 
   2  12   5       14.88       65.39     23.05 o 
   3  12   5      376.81      350.90     36.61 o 
   4  12   5      948.16     1028.39     46.05 o 
   5  12   5      736.03      740.54     43.04 o 
   6  12   5      315.36      346.86     36.18 o 
   7  12   5       11.17       40.41     31.49 o 
   1  13   5      639.62      631.59     43.66 o 
   2  13   5        4.17       20.37     30.23 o 
   3  13   5        2.33       37.54     26.00 o 
   4  13   5       42.89       89.53     30.00 o 
   5  13   5      164.75      164.52     38.55 o 
   0  14   5     1923.62     1762.23     95.39 o 
   1  14   5       30.44       74.93     28.58 o 
   2  14   5       35.85       63.35     34.94 o 
   3  14   5      369.26      417.14     51.84 o 
   0   0   6     1306.57     1255.21     38.35 o 
   1   0   6     5905.68     5704.51     43.53 o 
   2   0   6     1222.16     1080.72     27.01 o 
   3   0   6    14350.62    14586.01    116.79 o 
   4   0   6    11423.28    12352.46     78.70 o 
   5   0   6     8660.48     8768.10     73.03 o 
   6   0   6     4281.07     4441.88     58.02 o 
   7   0   6      112.86      136.16     20.47 o 
   8   0   6     2758.43     2730.90     58.56 o 
   9   0   6     1128.51     1155.04     47.00 o 
  10   0   6       24.99       26.28     37.62 o 
  11   0   6      720.43      711.23     54.27 o 
  12   0   6      419.12      438.28    104.22 o 
   1   1   6       44.15       27.11      8.52 o 
   2   1   6    11539.47    12256.85     61.00 o 
   3   1   6     1927.79     2033.56     20.74 o 
   4   1   6     5617.36     5925.30     43.26 o 
   5   1   6     4941.38     5235.61     42.19 o 
   6   1   6      865.84      979.04     23.42 o 
   7   1   6      996.10     1056.91     27.86 o 
   8   1   6     1128.93     1115.22     30.30 o 
   9   1   6      390.56      453.15     25.61 o 
  10   1   6     3463.34     3198.38     56.68 o 
  11   1   6        0.33      -23.76     31.26 o 
  12   1   6       20.33      -30.34     35.01 o 
   0   2   6     2517.89     2371.08     34.07 o 
   1   2   6     2190.63     2312.13     24.45 o 
   2   2   6    10915.93    11216.09     65.97 o 
   3   2   6      225.53      223.23      9.33 o 
   4   2   6     9101.10     9622.61     54.20 o 
   5   2   6     3340.35     3223.98     33.17 o 
   6   2   6      400.89      361.40     15.93 o 
   7   2   6      690.53      850.94     25.07 o 
   8   2   6     2047.53     1988.40     37.59 o 
   9   2   6      607.67      720.70     34.86 o 
  10   2   6       79.85       87.64     33.59 o 
  11   2   6      224.76      260.67     39.64 o 
  12   2   6        9.38      -62.69     38.71 o 
   1   3   6    18834.32    19048.07     84.12 o 
   2   3   6     2097.05     2212.34     23.77 o 
   3   3   6     1483.20     1577.57     19.16 o 
   4   3   6      895.78     1039.20     17.65 o 
   5   3   6      510.21      471.76     16.08 o 
   6   3   6        0.46       22.22      9.88 o 
   7   3   6     2985.35     2978.53     40.08 o 
   8   3   6      234.93      235.40     19.12 o 
   9   3   6       54.76       52.14     25.75 o 
  10   3   6      903.29     1016.82     63.16 o 
  11   3   6      263.42      308.70     47.76 o 
  12   3   6       38.46      -29.00     43.37 o 
   0   4   6     2360.94     2480.23     33.95 o 
   1   4   6     3670.69     3827.78     30.77 o 
   2   4   6      538.74      595.97     16.49 o 
   3   4   6     5996.53     5903.10     42.77 o 
   4   4   6        0.38       13.80      7.43 o 
   5   4   6      395.55      423.78     14.02 o 
   6   4   6     3172.05     3055.24     34.69 o 
   7   4   6      716.54      788.40     30.12 o 
   8   4   6        1.65       31.47     20.14 o 
   9   4   6      109.54       81.65     29.45 o 
  10   4   6      506.72      449.21     55.31 o 
  11   4   6        0.11      -16.38     38.84 o 
  12   4   6        0.01      -31.98     45.52 o 
   1   5   6      202.81      193.09     11.69 o 
   2   5   6      151.97      183.42     12.95 o 
   3   5   6      881.20      830.50     19.87 o 
   4   5   6     4157.44     4010.66     37.09 o 
   5   5   6      105.76      119.79     11.73 o 
   6   5   6     1172.10     1094.93     25.40 o 
   7   5   6     1293.47     1382.96     35.37 o 
   8   5   6       33.16       18.71     20.30 o 
   9   5   6      896.83      937.79     66.59 o 
  10   5   6      105.43       67.23     34.30 o 
  11   5   6       10.59       33.59     42.50 o 
   0   6   6      718.69      783.21     25.07 o 
   1   6   6      312.15      384.86     14.40 o 
   2   6   6       70.99       43.03     11.63 o 
   3   6   6     1457.54     1417.83     27.01 o 
   4   6   6      188.29      188.46     14.59 o 
   5   6   6      803.15      871.44     22.83 o 
   6   6   6        1.51       -0.54     11.73 o 
   7   6   6       42.64       44.74     25.14 o 
   8   6   6       73.47       45.77     22.59 o 
   9   6   6      749.24      915.05     45.40 o 
  10   6   6       54.58       72.65     32.08 o 
  11   6   6      365.16      349.37     52.08 o 
   1   7   6      849.42      861.82     20.40 o 
   2   7   6        0.67      -13.24     12.41 o 
   3   7   6       36.75        8.54     13.37 o 
   4   7   6      200.74      195.69     15.96 o 
   5   7   6      503.06      539.85     22.55 o 
   6   7   6      287.97      299.78     27.75 o 
   7   7   6      311.31      324.09     28.81 o 
   8   7   6       53.40       48.37     43.85 o 
   9   7   6      188.41      221.97     33.91 o 
  10   7   6       28.83        0.55     28.54 o 
   0   8   6     3593.21     3740.18     54.37 o 
   1   8   6       55.19       77.89     15.32 o 
   2   8   6      523.47      592.09     23.79 o 
   3   8   6       81.58       79.20     16.45 o 
   4   8   6       78.99       99.47     18.35 o 
   5   8   6      161.75      186.51     23.99 o 
   6   8   6      288.23      261.69     25.83 o 
   7   8   6       13.17       20.47     19.89 o 
   8   8   6      470.78      416.71     40.77 o 
   9   8   6      152.85      133.19     32.05 o 
  10   8   6        0.74       57.32     30.50 o 
   1   9   6        8.74        1.30     15.58 o 
   2   9   6     3257.76     3042.19     44.01 o 
   3   9   6        0.49       10.89     16.50 o 
   4   9   6      532.34      552.84     28.72 o 
   5   9   6      356.61      346.94     27.99 o 
   6   9   6       13.77       86.48     21.01 o 
   7   9   6      385.35      414.98     33.87 o 
   8   9   6       33.42       26.93     24.69 o 
   9   9   6        2.26       25.27     42.98 o 
   0  10   6     1595.12     1416.32     50.35 o 
   1  10   6       57.80       42.66     17.16 o 
   2  10   6       75.88       62.81     17.92 o 
   3  10   6      917.94      941.53     34.68 o 
   4  10   6      247.28      280.69     27.48 o 
   5  10   6      259.48      285.31     28.21 o 
   6  10   6       50.43       54.77     24.26 o 
   7  10   6       49.81       54.64     28.08 o 
   8  10   6        6.72       16.64     29.10 o 
   9  10   6      129.73      173.50     38.46 o 
   1  11   6      369.60      342.83     26.77 o 
   2  11   6        5.79       15.51     22.70 o 
   3  11   6       22.28       46.81     21.23 o 
   4  11   6        8.56       13.12     20.34 o 
   5  11   6      290.47      333.85     33.39 o 
   6  11   6       45.30       71.70     25.78 o 
   7  11   6        1.22       26.55     30.64 o 
   8  11   6       73.27       31.99     33.15 o 
   0  12   6       10.69        4.17     30.58 o 
   1  12   6        1.06      -26.42     19.93 o 
   2  12   6      138.81      132.71     26.06 o 
   3  12   6       43.23       84.73     25.37 o 
   4  12   6        9.14       49.45     24.34 o 
   5  12   6      158.10      146.06     28.97 o 
   6  12   6      281.07      257.94     34.66 o 
   7  12   6       41.12       45.76     32.85 o 
   1  13   6     1172.83     1236.61     70.95 o 
   2  13   6       23.45       64.48     31.09 o 
   3  13   6      162.08      222.65     34.07 o 
   4  13   6      318.57      322.72     39.21 o 
   5  13   6       53.90      166.60     33.66 o 
   0  14   6       45.44      169.11     49.39 o 
   1  14   6       97.21      128.10     35.33 o 
   2  14   6       42.84       57.87     32.96 o 
   3  14   6      322.55      352.49     52.81 o 
   1   1   7     8272.74     8507.67     53.03 o 
   2   1   7       15.69       15.09      7.55 o 
   3   1   7     4904.65     5314.49     36.21 o 
   4   1   7     4466.18     4504.80     35.80 o 
   5   1   7      111.71      146.22     10.27 o 
   6   1   7     1064.99     1072.22     26.20 o 
   7   1   7      190.64      205.56     16.04 o 
   8   1   7     1254.97     1275.05     32.53 o 
   9   1   7      208.05      212.62     20.69 o 
  10   1   7     1229.32     1266.97     43.09 o 
  11   1   7      337.96      311.47     45.44 o 
  12   1   7       49.81       65.23     42.90 o 
   0   2   7       17.95      -11.98     11.35 o 
   1   2   7     9819.07    10393.44     60.59 o 
   2   2   7     9203.36     9385.91     59.52 o 
   3   2   7     1574.47     1559.77     20.64 o 
   4   2   7     1611.98     1754.07     25.00 o 
   5   2   7        3.89        8.92      7.48 o 
   6   2   7     4184.59     3853.23     41.12 o 
   7   2   7       29.73       37.88     12.60 o 
   8   2   7     2006.10     1919.68     37.11 o 
   9   2   7       10.83        0.45     17.43 o 
  10   2   7      608.92      516.66     85.00 o 
  11   2   7       13.74       24.72     35.89 o 
  12   2   7      292.41      248.93     48.63 o 
   1   3   7      271.47      362.56     11.92 o 
   2   3   7     4724.03     5054.84     35.12 o 
   3   3   7       81.14      106.25      9.71 o 
   4   3   7     1608.90     1637.77     24.72 o 
   5   3   7      399.67      414.62     16.09 o 
   6   3   7      296.46      307.17     17.83 o 
   7   3   7     1178.10     1179.71     27.75 o 
   8   3   7      481.94      433.44     28.41 o 
   9   3   7      491.39      593.97     47.94 o 
  10   3   7      178.99      172.26     40.91 o 
  11   3   7        8.96      -56.17     38.05 o 
  12   3   7       27.02       60.36     43.93 o 
   0   4   7     4944.89     4780.15     49.45 o 
   1   4   7      716.25      740.31     16.61 o 
   2   4   7      381.72      407.75     14.70 o 
   3   4   7      359.20      372.29     12.97 o 
   4   4   7      427.45      390.64     12.13 o 
   5   4   7      120.53      141.39     10.35 o 
   6   4   7     1054.71     1075.72     24.45 o 
   7   4   7        4.40       49.87     15.09 o 
   8   4   7     1440.22     1381.86     44.92 o 
   9   4   7        1.81       12.27     22.22 o 
  10   4   7       22.85       37.95     31.02 o 
  11   4   7       20.81       26.18     42.08 o 
   1   5   7      946.09     1026.49     18.93 o 
   2   5   7     5145.54     4935.97     41.02 o 
   3   5   7       86.76       76.79     11.08 o 
   4   5   7     3721.87     3625.89     34.27 o 
   5   5   7      946.87      970.10     22.26 o 
   6   5   7     2281.77     2205.64     36.11 o 
   7   5   7      640.74      628.69     34.07 o 
   8   5   7      416.72      417.94     32.11 o 
   9   5   7      162.78      177.91     29.24 o 
  10   5   7      897.26     1019.56     69.72 o 
  11   5   7      304.69      299.58     45.76 o 
   0   6   7     4953.56     4972.64     56.07 o 
   1   6   7      416.51      475.27     16.33 o 
   2   6   7       14.55       10.00     10.46 o 
   3   6   7       69.01      120.74     12.93 o 
   4   6   7      156.22      211.83     14.44 o 
   5   6   7        2.94      -11.18     11.38 o 
   6   6   7     1293.34     1180.55     34.60 o 
   7   6   7      269.86      260.69     31.16 o 
   8   6   7     1484.55     1435.67     49.21 o 
   9   6   7      266.29      298.48     35.29 o 
  10   6   7      108.75      111.92     31.24 o 
  11   6   7        2.79      -21.78     38.51 o 
   1   7   7     1027.81     1089.00     24.44 o 
   2   7   7      147.81      172.26     16.07 o 
   3   7   7      652.91      711.47     24.02 o 
   4   7   7      296.54      292.01     16.39 o 
   5   7   7      279.90      313.49     22.78 o 
   6   7   7       92.06       52.63     21.01 o 
   7   7   7      674.31      733.05     37.23 o 
   8   7   7       11.45       26.58     28.18 o 
   9   7   7        0.52       19.50     27.00 o 
  10   7   7       28.80       41.46     29.24 o 
   0   8   7     3922.48     3600.89     53.81 o 
   1   8   7      157.72      171.22     16.99 o 
   2   8   7     1703.80     1573.56     32.42 o 
   3   8   7      146.83      144.04     17.68 o 
   4   8   7      628.45      606.42     25.42 o 
   5   8   7     1514.88     1422.88     41.21 o 
   6   8   7      188.76      222.62     25.22 o 
   7   8   7       34.22       48.53     21.45 o 
   8   8   7        0.15       47.47     23.14 o 
   9   8   7      151.64      157.84     32.95 o 
  10   8   7        0.66       29.57     31.80 o 
   1   9   7       45.88       20.62     15.40 o 
   2   9   7     5180.95     4784.60     54.34 o 
   3   9   7      293.16      274.47     22.04 o 
   4   9   7      185.57      244.39     25.03 o 
   5   9   7        6.16       59.77     19.68 o 
   6   9   7      586.02      543.63     35.42 o 
   7   9   7      357.29      391.77     39.67 o 
   8   9   7       38.65       40.79     25.27 o 
   9   9   7      277.70      309.09     40.45 o 
   0  10   7     1406.30     1370.64     50.32 o 
   1  10   7      377.12      381.60     24.66 o 
   2  10   7      251.83      235.33     22.06 o 
   3  10   7       41.07       44.57     20.17 o 
   4  10   7     1275.34     1204.77     41.41 o 
   5  10   7       90.58      167.59     30.80 o 
   6  10   7      672.76      592.20     38.93 o 
   7  10   7      442.93      504.78     39.47 o 
   8  10   7      489.80      543.71     41.15 o 
   9  10   7       92.53      134.76     36.54 o 
   1  11   7     1600.62     1501.72     41.57 o 
   2  11   7       23.16       15.58     20.21 o 
   3  11   7      194.63      174.40     25.36 o 
   4  11   7     1101.62     1182.82     50.43 o 
   5  11   7       12.82       39.54     23.84 o 
   6  11   7      264.91      266.04     33.59 o 
   7  11   7        0.88       25.92     26.38 o 
   8  11   7      229.33      199.70     33.60 o 
   0  12   7       44.47       38.23     49.82 o 
   1  12   7      354.82      344.62     37.53 o 
   2  12   7      392.72      397.21     35.87 o 
   3  12   7      372.66      396.11     40.02 o 
   4  12   7       17.25       60.37     24.17 o 
   5  12   7        0.10       15.60     31.00 o 
   6  12   7      312.36      314.45     37.22 o 
   7  12   7       14.43       73.06     29.57 o 
   1  13   7      278.34      226.37     38.10 o 
   2  13   7      373.31      431.25     44.92 o 
   3  13   7      162.89      162.47     33.56 o 
   4  13   7        4.04       41.66     27.06 o 
   5  13   7      237.67      305.09     51.95 o 
   0  14   7      717.63      866.51    102.16 o 
   1  14   7       84.43       92.37     37.35 o 
   2  14   7        3.76      106.36     38.65 o 
   3  14   7     1140.02     1147.79     80.57 o 
   0   0   8    25452.54    26654.85    281.52 o 
   1   0   8     4017.23     4157.09     44.90 o 
   2   0   8       52.44       49.35     10.88 o 
   3   0   8     4000.54     3931.54     50.45 o 
   4   0   8     1756.00     1942.32     29.87 o 
   5   0   8      293.62      275.08     17.70 o 
   6   0   8        7.33       29.31     13.71 o 
   7   0   8     2921.25     2935.36     60.41 o 
   8   0   8     2072.58     1877.54     53.14 o 
   9   0   8     1213.51     1156.37     52.82 o 
  10   0   8      101.54      134.37     41.81 o 
  11   0   8       48.83       60.83     46.45 o 
  12   0   8      274.46       52.47     88.70 o 
   1   1   8    20332.24    20955.14     97.69 o 
   2   1   8     2677.18     2510.49     24.93 o 
   3   1   8     2074.67     2211.15     22.02 o 
   4   1   8      362.57      580.31     14.95 o 
   5   1   8      712.00      697.20     16.93 o 
   6   1   8      309.33      317.60     17.13 o 
   7   1   8      152.53      162.11     15.12 o 
   8   1   8     2150.03     2056.60     40.02 o 
   9   1   8        8.55       25.62     17.09 o 
  10   1   8      932.53      962.16     49.05 o 
  11   1   8       47.73       36.85     38.04 o 
  12   1   8        0.89       19.60     46.93 o 
   0   2   8    24775.15    26157.95    162.20 o 
   1   2   8      696.74      739.57     17.66 o 
   2   2   8     4133.83     4553.12     35.35 o 
   3   2   8      907.16      854.33     14.84 o 
   4   2   8     3602.11     3701.35     34.93 o 
   5   2   8      113.32      129.58     10.78 o 
   6   2   8      221.93      235.63     14.51 o 
   7   2   8      989.71      995.00     24.57 o 
   8   2   8       65.12       86.82     14.67 o 
   9   2   8       66.77       63.05     19.42 o 
  10   2   8      597.42      508.63     52.39 o 
  11   2   8      391.38      410.29     51.01 o 
  12   2   8      167.78      264.85     52.65 o 
   1   3   8     4702.74     4487.41     30.46 o 
   2   3   8     1702.09     1549.08     22.02 o 
   3   3   8     1347.01     1396.11     23.48 o 
   4   3   8     3972.18     3887.91     41.70 o 
   5   3   8       91.20       97.36     12.13 o 
   6   3   8       48.47       39.10     11.95 o 
   7   3   8      530.79      559.09     22.13 o 
   8   3   8      308.08      282.61     26.47 o 
   9   3   8       74.77       85.41     30.35 o 
  10   3   8        0.42       12.87     35.45 o 
  11   3   8      350.35      283.32     54.98 o 
  12   3   8       77.38       34.10     67.17 o 
   0   4   8     1569.37     1814.74     32.82 o 
   1   4   8     1335.58     1398.25     20.05 o 
   2   4   8     1424.72     1409.35     19.89 o 
   3   4   8        3.35        7.13      7.18 o 
   4   4   8      682.25      741.51     14.76 o 
   5   4   8     1381.26     1366.97     23.50 o 
   6   4   8     3854.17     3783.25     45.98 o 
   7   4   8      478.29      560.11     29.39 o 
   8   4   8       53.47       63.95     21.96 o 
   9   4   8       83.47      100.18     24.61 o 
  10   4   8        6.69       28.08     27.48 o 
  11   4   8      141.73      189.93     51.52 o 
   1   5   8      600.20      704.88     17.02 o 
   2   5   8     4298.05     4337.42     36.95 o 
   3   5   8     1094.45     1091.84     19.37 o 
   4   5   8     1145.10     1193.55     20.85 o 
   5   5   8       24.94       33.13      9.64 o 
   6   5   8      875.95      950.40     34.07 o 
   7   5   8       93.80       98.02     22.11 o 
   8   5   8      337.45      292.61     29.67 o 
   9   5   8       97.61      118.50     26.20 o 
  10   5   8      489.76      522.29     48.51 o 
  11   5   8        0.06      -17.05     40.11 o 
   0   6   8    24078.62    24795.91    182.72 o 
   1   6   8      292.20      299.11     14.65 o 
   2   6   8     4148.63     3893.67     40.45 o 
   3   6   8      126.12      170.89     14.31 o 
   4   6   8      381.87      410.12     16.63 o 
   5   6   8      214.64      215.28     20.74 o 
   6   6   8      743.92      725.52     30.66 o 
   7   6   8       43.80       39.22     19.72 o 
   8   6   8      220.93      254.98     31.33 o 
   9   6   8      111.90      163.34     44.73 o 
  10   6   8       13.89       12.02     27.46 o 
  11   6   8      234.61      205.17     45.15 o 
   1   7   8     1204.16     1119.06     24.50 o 
   2   7   8     1408.50     1419.52     29.19 o 
   3   7   8        3.45      -15.22     11.78 o 
   4   7   8      217.42      197.54     16.68 o 
   5   7   8       28.17       28.05     14.93 o 
   6   7   8       66.66       65.40     20.53 o 
   7   7   8      440.64      467.98     33.00 o 
   8   7   8       81.82      106.84     26.64 o 
   9   7   8      258.70      302.64     36.98 o 
  10   7   8      551.80      509.90     47.15 o 
   0   8   8      102.11      119.13     20.00 o 
   1   8   8      587.52      667.54     24.44 o 
   2   8   8       36.31       18.93     14.20 o 
   3   8   8        3.54       18.26     14.63 o 
   4   8   8      576.50      590.93     27.06 o 
   5   8   8       10.92       46.03     19.09 o 
   6   8   8     1761.38     1722.21     45.56 o 
   7   8   8       39.51       38.73     21.77 o 
   8   8   8      221.01      242.59     33.15 o 
   9   8   8        0.33        6.53     28.96 o 
  10   8   8       61.18       38.70     30.56 o 
   1   9   8     1738.16     1496.69     32.65 o 
   2   9   8     2227.78     2003.77     37.57 o 
   3   9   8       67.55       74.28     19.21 o 
   4   9   8     4427.05     3940.69     66.51 o 
   5   9   8      897.57      876.47     46.29 o 
   6   9   8      192.73      211.93     26.90 o 
   7   9   8        5.90        5.33     21.86 o 
   8   9   8       59.12       75.81     26.13 o 
   9   9   8        0.58       26.93     28.85 o 
   0  10   8     2271.19     2053.21     59.66 o 
   1  10   8     1534.73     1401.36     36.36 o 
   2  10   8      177.60      175.91     21.48 o 
   3  10   8     3084.45     2746.64     53.51 o 
   4  10   8      410.43      413.16     30.34 o 
   5  10   8       43.78       43.39     22.35 o 
   6  10   8      794.17      704.60     41.99 o 
   7  10   8      136.33      116.84     29.48 o 
   8  10   8       78.11       24.54     26.61 o 
   1  11   8     1088.89     1028.19     36.92 o 
   2  11   8      466.59      433.38     34.74 o 
   3  11   8      307.11      277.87     28.44 o 
   4  11   8       32.02       86.79     24.51 o 
   5  11   8       29.06       30.91     23.90 o 
   6  11   8        5.41       19.63     24.54 o 
   7  11   8       18.98       52.56     34.27 o 
   8  11   8       17.99       53.00     28.63 o 
   0  12   8      920.77      880.18     58.29 o 
   1  12   8       12.20       14.03     28.20 o 
   2  12   8      290.36      272.03     32.93 o 
   3  12   8       70.63       71.58     28.12 o 
   4  12   8       78.33       50.19     26.27 o 
   5  12   8       20.30       37.45     29.45 o 
   6  12   8        9.04       31.40     27.05 o 
   1  13   8        1.19       57.06     31.25 o 
   2  13   8     1533.74     1485.60     63.88 o 
   3  13   8        0.02       48.02     28.83 o 
   4  13   8      132.26      183.65     34.49 o 
   5  13   8       37.68       71.77     33.29 o 
   0  14   8      181.82      225.23    102.81 o 
   1  14   8       87.18      132.90     38.47 o 
   2  14   8        1.03       83.55     33.12 o 
   3  14   8       92.60      105.50     38.48 o 
   1   1   9     3157.02     3265.65     27.41 o 
   2   1   9     1091.83      978.34     17.03 o 
   3   1   9      251.16      244.71      9.99 o 
   4   1   9      687.01      695.05     15.81 o 
   5   1   9       90.27       83.69     10.21 o 
   6   1   9      200.86      207.20     14.36 o 
   7   1   9     1432.59     1377.31     30.90 o 
   8   1   9        5.37        2.69     14.21 o 
   9   1   9     1115.20     1215.63     39.96 o 
  10   1   9      124.52       98.32     35.56 o 
  11   1   9       33.55       -3.83     49.34 o 
  12   1   9      206.83       96.13     51.40 o 
   0   2   9     3033.98     3054.08     38.92 o 
   1   2   9       14.82       13.92      8.38 o 
   2   2   9     2782.09     2960.08     30.83 o 
   3   2   9     1865.24     1706.91     26.12 o 
   4   2   9      882.18      965.18     23.50 o 
   5   2   9     3909.49     3804.92     34.08 o 
   6   2   9      227.97      263.94     15.64 o 
   7   2   9       96.38       76.28     11.91 o 
   8   2   9      188.54      232.94     22.64 o 
   9   2   9       21.60       73.70     22.93 o 
  10   2   9      105.94       58.70     37.35 o 
  11   2   9        9.60       -9.14     38.71 o 
  12   2   9      510.36      542.23     59.73 o 
   1   3   9    17492.21    18219.29     85.03 o 
   2   3   9      287.56      319.56     16.72 o 
   3   3   9       50.88       38.12      9.89 o 
   4   3   9      409.68      497.63     18.84 o 
   5   3   9      188.28      205.34     14.90 o 
   6   3   9        0.00       -4.57     13.51 o 
   7   3   9      171.82      182.65     16.49 o 
   8   3   9       11.97      -15.77     19.23 o 
   9   3   9     1046.27     1042.94     70.47 o 
  10   3   9      780.17      862.05     50.44 o 
  11   3   9        8.90      -40.02     48.48 o 
  12   3   9       15.90      -37.87     45.89 o 
   0   4   9      373.21      454.15     21.70 o 
   1   4   9     3271.17     3326.27     31.39 o 
   2   4   9        3.90       15.13      7.73 o 
   3   4   9     8261.78     8262.80     56.93 o 
   4   4   9       18.83       11.52      7.61 o 
   5   4   9        1.24       -6.45      9.36 o 
   6   4   9      591.15      570.22     28.51 o 
   7   4   9       46.23       31.97     20.69 o 
   8   4   9        0.02      -16.45     18.26 o 
   9   4   9      938.33     1081.32     45.16 o 
  10   4   9       27.89       19.80     35.52 o 
  11   4   9     1406.01     1495.23     79.14 o 
   1   5   9    13519.39    13450.85     68.88 o 
   2   5   9       15.67        4.72     12.64 o 
   3   5   9     1343.66     1259.58     23.11 o 
   4   5   9     2058.82     1980.98     26.84 o 
   5   5   9     3232.61     3099.47     40.87 o 
   6   5   9      449.59      404.77     26.07 o 
   7   5   9      107.91      123.25     23.65 o 
   8   5   9      152.52      146.74     26.26 o 
   9   5   9        1.29       30.47     23.39 o 
  10   5   9       17.31       36.56     29.70 o 
  11   5   9      119.24      122.46     42.75 o 
   0   6   9     1486.54     1499.53     36.23 o 
   1   6   9       34.46       46.55     11.16 o 
   2   6   9       31.90       21.86     10.40 o 
   3   6   9      787.79      864.13     21.95 o 
   4   6   9       21.82       27.65     11.59 o 
   5   6   9     1164.14     1145.35     33.63 o 
   6   6   9      315.54      368.41     27.42 o 
   7   6   9     1631.63     1547.20     44.94 o 
   8   6   9       67.87       65.17     24.81 o 
   9   6   9       22.11       18.86     26.04 o 
  10   6   9        2.24        2.37     27.07 o 
  11   6   9      113.65       88.95     44.39 o 
   1   7   9     1377.25     1405.44     26.61 o 
   2   7   9       72.19       64.73     14.51 o 
   3   7   9        0.93        6.16     11.74 o 
   4   7   9       49.50       40.46     16.11 o 
   5   7   9       53.66       22.11     18.13 o 
   6   7   9       62.69       52.06     21.33 o 
   7   7   9     2637.13     2396.91     58.58 o 
   8   7   9      185.01      186.40     35.37 o 
   9   7   9        4.25        3.50     28.00 o 
  10   7   9      411.26      384.39     44.11 o 
   0   8   9       37.39       46.52     18.31 o 
   1   8   9       24.22       19.87     14.05 o 
   2   8   9     1372.38     1307.55     33.70 o 
   3   8   9        0.82        7.12     14.58 o 
   4   8   9     1158.56     1120.35     33.51 o 
   5   8   9     1394.89     1310.11     40.74 o 
   6   8   9      209.65      218.02     26.07 o 
   7   8   9      152.18      155.97     26.96 o 
   8   8   9      672.55      743.89     58.76 o 
   9   8   9       35.94       24.99     28.94 o 
  10   8   9       12.95       34.41     34.53 o 
   1   9   9      428.49      491.05     24.13 o 
   2   9   9     1441.21     1313.57     32.62 o 
   3   9   9      504.76      510.49     27.66 o 
   4   9   9      545.31      619.17     32.62 o 
   5   9   9       52.35       95.32     22.85 o 
   6   9   9      255.00      329.45     35.06 o 
   7   9   9       19.14       32.02     22.60 o 
   8   9   9      468.26      430.07     41.38 o 
   9   9   9      217.14      258.37     39.44 o 
   0  10   9      615.03      640.86     41.21 o 
   1  10   9      130.23      135.57     19.71 o 
   2  10   9      761.19      720.01     31.13 o 
   3  10   9       18.75       24.37     19.45 o 
   4  10   9      716.21      650.01     35.06 o 
   5  10   9      381.62      436.18     31.94 o 
   6  10   9      219.51      206.47     31.75 o 
   7  10   9      412.45      393.34     37.66 o 
   8  10   9       29.01       18.60     26.84 o 
   1  11   9      619.89      660.57     34.21 o 
   2  11   9      715.05      612.84     38.65 o 
   3  11   9      431.03      430.51     31.61 o 
   4  11   9        0.07       19.12     25.68 o 
   5  11   9        7.15       24.90     24.15 o 
   6  11   9       17.66       10.91     24.04 o 
   7  11   9     1218.89     1073.01     52.50 o 
   0  12   9      141.76      162.69     41.56 o 
   1  12   9      221.25      178.46     29.69 o 
   2  12   9       53.25       73.78     25.69 o 
   3  12   9      376.43      364.01     39.10 o 
   4  12   9      614.37      553.33     43.86 o 
   5  12   9      631.64      638.51     42.72 o 
   6  12   9      298.51      287.07     39.98 o 
   1  13   9       33.25      123.21     35.53 o 
   2  13   9      422.28      451.80     41.46 o 
   3  13   9      109.65      139.39     31.76 o 
   4  13   9      134.04      141.55     43.33 o 
   5  13   9       17.98       62.81     35.34 o 
   0  14   9       14.45       86.85     77.67 o 
   1  14   9      254.93      276.08     52.24 o 
   2  14   9       80.49       98.51     38.94 o 
   0   0  10    24100.54    25049.99    277.37 o 
   1   0  10     3204.21     3190.32     38.88 o 
   2   0  10      222.81      283.21     21.77 o 
   3   0  10     7529.40     7684.92     65.73 o 
   4   0  10     3771.99     3935.90     47.18 o 
   5   0  10     1358.58     1175.57     27.02 o 
   6   0  10      475.17      454.40     25.85 o 
   7   0  10     1329.30     1219.86     49.99 o 
   8   0  10      208.70      169.55     34.56 o 
   9   0  10       46.21       77.20     37.49 o 
  10   0  10       97.46       10.09     51.38 o 
  11   0  10      431.38      436.37     79.89 o 
  12   0  10       16.99      -96.76     83.71 o 
   1   1  10     1202.45     1204.80     17.12 o 
   2   1  10     2701.41     2581.06     23.97 o 
   3   1  10      950.18     1018.24     18.46 o 
   4   1  10      137.76      164.77     10.00 o 
   5   1  10     1108.61     1076.80     20.84 o 
   6   1  10      221.14      254.68     15.26 o 
   7   1  10      276.20      267.83     17.77 o 
   8   1  10      686.20      641.13     27.79 o 
   9   1  10      929.43      918.02     42.36 o 
  10   1  10        9.83      -15.83     32.49 o 
  11   1  10       25.15       -4.81     42.24 o 
  12   1  10      174.15      115.30     53.67 o 
   0   2  10     3735.17     3881.29     43.17 o 
   1   2  10      100.72       93.06      8.15 o 
   2   2  10       68.37       85.27     10.27 o 
   3   2  10        4.85      -10.43      8.02 o 
   4   2  10       32.81        8.40      7.00 o 
   5   2  10       29.29       45.03      8.92 o 
   6   2  10      191.14      204.50     14.54 o 
   7   2  10      927.43      931.76     24.54 o 
   8   2  10       52.13       66.12     19.36 o 
   9   2  10       23.24       -4.24     21.83 o 
  10   2  10      225.30      182.81     46.95 o 
  11   2  10        0.36       47.70     44.71 o 
  12   2  10      645.97      814.55     64.40 o 
   1   3  10    22950.47    23749.19    106.43 o 
   2   3  10     3958.86     4550.36     44.99 o 
   3   3  10       52.35       43.07      9.60 o 
   4   3  10     4530.72     4525.68     44.92 o 
   5   3  10     2505.27     2408.05     32.73 o 
   6   3  10     1051.64     1057.51     25.64 o 
   7   3  10      240.11      266.27     20.02 o 
   8   3  10       47.18       40.95     17.36 o 
   9   3  10       98.60      113.14     32.29 o 
  10   3  10      642.80      732.80     52.40 o 
  11   3  10       68.59        7.75     40.38 o 
   0   4  10    26631.58    29383.78    164.08 o 
   1   4  10     5764.08     6032.19     40.58 o 
   2   4  10     3771.70     3816.75     37.65 o 
   3   4  10     6671.15     6774.69     53.50 o 
   4   4  10     2141.33     2251.10     32.46 o 
   5   4  10       11.16        9.89     12.81 o 
   6   4  10     1587.34     1616.92     41.32 o 
   7   4  10     2541.57     2359.43     52.42 o 
   8   4  10      181.07      187.46     26.22 o 
   9   4  10     1023.56     1034.67     44.25 o 
  10   4  10       29.91       38.93     29.19 o 
  11   4  10      377.27      524.77     61.23 o 
   1   5  10     1481.24     1650.53     23.85 o 
   2   5  10     2821.96     2904.18     30.50 o 
   3   5  10      379.14      446.68     16.58 o 
   4   5  10     1648.87     1685.45     27.95 o 
   5   5  10       23.92       20.34     15.71 o 
   6   5  10       22.88       37.33     15.81 o 
   7   5  10       21.55        4.44     18.97 o 
   8   5  10      251.47      282.23     30.23 o 
   9   5  10       18.35       61.97     28.46 o 
  10   5  10      190.08      135.24     33.03 o 
  11   5  10        0.35        3.14     36.43 o 
   0   6  10      790.73      825.72     30.68 o 
   1   6  10     2432.25     2202.00     29.29 o 
   2   6  10      717.78      621.87     22.28 o 
   3   6  10     3641.41     3419.06     37.14 o 
   4   6  10      749.58      787.18     28.44 o 
   5   6  10     1036.23     1080.32     35.38 o 
   6   6  10      172.05      169.61     24.92 o 
   7   6  10        8.73       -5.16     22.53 o 
   8   6  10      948.71      990.79     45.85 o 
   9   6  10      205.11      310.65     35.96 o 
  10   6  10       35.05       23.22     29.07 o 
  11   6  10        0.05      -59.26     34.75 o 
   1   7  10      455.91      453.32     18.77 o 
   2   7  10       60.68       55.85     12.02 o 
   3   7  10      554.83      527.31     24.53 o 
   4   7  10       36.14       20.18     14.49 o 
   5   7  10     1349.47     1290.71     35.90 o 
   6   7  10       44.20       71.95     20.42 o 
   7   7  10     2251.60     2092.13     56.22 o 
   8   7  10       45.95       76.84     26.06 o 
   9   7  10       52.73       66.97     29.30 o 
  10   7  10      519.95      575.34     54.23 o 
   0   8  10      386.12      366.96     31.74 o 
   1   8  10      259.63      216.49     18.61 o 
   2   8  10       81.68       30.10     15.29 o 
   3   8  10      294.31      276.36     22.10 o 
   4   8  10        0.71        1.11     13.85 o 
   5   8  10     1175.53     1216.08     40.67 o 
   6   8  10      715.38      742.44     36.40 o 
   7   8  10      155.53      224.92     31.53 o 
   8   8  10       33.73       52.25     26.30 o 
   9   8  10       16.24       30.18     29.78 o 
  10   8  10      154.70       88.46     52.70 o 
   1   9  10      735.01      711.97     26.16 o 
   2   9  10      359.42      357.48     25.12 o 
   3   9  10      655.77      697.19     28.59 o 
   4   9  10     1222.90     1171.87     40.23 o 
   5   9  10        8.22       29.56     19.70 o 
   6   9  10      177.82      175.06     27.47 o 
   7   9  10        3.56       -7.02     21.37 o 
   8   9  10       68.90       48.98     29.74 o 
   9   9  10      358.62      421.05     44.67 o 
   0  10  10     1022.68      976.92     46.65 o 
   1  10  10      145.96      190.18     23.47 o 
   2  10  10       17.31       40.42     18.34 o 
   3  10  10      537.47      537.74     31.79 o 
   4  10  10     1030.44      930.38     39.16 o 
   5  10  10      756.15      822.24     45.20 o 
   6  10  10      197.87      248.08     32.09 o 
   7  10  10        0.32        9.04     24.81 o 
   8  10  10      172.52      186.41     47.68 o 
   1  11  10      388.90      452.87     34.61 o 
   2  11  10      683.60      748.89     43.55 o 
   3  11  10     1320.47     1338.22     46.33 o 
   4  11  10       51.20       50.48     23.72 o 
   5  11  10      107.78      135.40     27.97 o 
   6  11  10      245.91      287.29     35.99 o 
   7  11  10      319.31      337.09     38.60 o 
   0  12  10      312.30      306.38     64.18 o 
   1  12  10      450.06      454.35     40.47 o 
   2  12  10        8.87       71.60     26.73 o 
   3  12  10      177.63      238.37     34.22 o 
   4  12  10       86.47       87.74     28.94 o 
   5  12  10       83.53       86.44     28.71 o 
   6  12  10       51.31      104.73     30.10 o 
   1  13  10     1232.08     1195.27     65.92 o 
   2  13  10       88.88      141.58     31.94 o 
   3  13  10        1.22       36.14     28.40 o 
   4  13  10      127.55       88.19     30.93 o 
   5  13  10      276.28      292.83     41.72 o 
   0  14  10        0.58      128.35     64.72 o 
   1  14  10      309.90      316.73     55.91 o 
   2  14  10        0.53       19.08     45.66 o 
   1   1  11        0.28        4.53      4.91 o 
   2   1  11       84.49      148.18      9.43 o 
   3   1  11      116.34      125.39     10.20 o 
   4   1  11       77.55       71.06      8.39 o 
   5   1  11       10.33        2.50      7.82 o 
   6   1  11       45.70       33.25     10.39 o 
   7   1  11      196.03      204.74     19.45 o 
   8   1  11      322.65      330.12     25.75 o 
   9   1  11        1.14       10.69     27.62 o 
  10   1  11      643.79      734.60     63.88 o 
  11   1  11       15.41       -7.29     57.64 o 
  12   1  11      127.19      122.95     59.89 o 
   0   2  11    16253.11    16760.38    130.53 o 
   1   2  11     1510.47     1518.14     19.12 o 
   2   2  11     2625.57     2722.56     31.27 o 
   3   2  11       32.82       33.99      9.88 o 
   4   2  11      205.40      227.95     11.29 o 
   5   2  11      217.37      295.48     14.64 o 
   6   2  11      946.00      949.11     23.80 o 
   7   2  11       93.56      100.10     14.46 o 
   8   2  11      827.27      801.63     37.85 o 
   9   2  11        0.71       37.49     21.82 o 
  10   2  11       46.67       36.77     39.20 o 
  11   2  11       26.83      -26.41     47.70 o 
   1   3  11       46.47       21.83      7.92 o 
   2   3  11     3357.99     3442.77     37.76 o 
   3   3  11     5840.91     5801.02     47.80 o 
   4   3  11     1341.60     1377.51     27.78 o 
   5   3  11      300.93      383.00     18.99 o 
   6   3  11        1.39       -6.79     10.44 o 
   7   3  11      422.96      420.88     31.15 o 
   8   3  11      593.02      618.70     36.23 o 
   9   3  11      260.78      263.09     35.06 o 
  10   3  11     1230.02     1321.70     83.25 o 
  11   3  11        0.32      -19.05     40.28 o 
   0   4  11     1620.57     1593.80     35.65 o 
   1   4  11      740.89      739.53     16.07 o 
   2   4  11     2697.05     2930.77     40.29 o 
   3   4  11      330.15      352.61     17.77 o 
   4   4  11     2098.60     2006.90     32.76 o 
   5   4  11     2054.30     1954.57     39.25 o 
   6   4  11      218.18      189.81     21.02 o 
   7   4  11       53.25       61.45     22.59 o 
   8   4  11       59.46       72.37     25.74 o 
   9   4  11      351.14      415.57     36.22 o 
  10   4  11       15.48      -39.48     26.91 o 
  11   4  11        8.46       29.30     51.33 o 
   1   5  11      190.40      195.50     10.90 o 
   2   5  11    14820.50    14531.73    113.82 o 
   3   5  11      679.12      718.62     23.61 o 
   4   5  11     2364.22     2206.41     39.36 o 
   5   5  11      101.01       63.24     17.90 o 
   6   5  11      835.65      864.48     37.23 o 
   7   5  11      239.37      284.52     27.98 o 
   8   5  11        0.06       -5.30     21.03 o 
   9   5  11       19.61       -6.08     22.83 o 
  10   5  11       79.47       81.04     29.43 o 
  11   5  11       74.10       40.83     39.30 o 
   0   6  11      462.32      552.63     23.69 o 
   1   6  11      380.61      428.56     15.53 o 
   2   6  11      750.26      892.35     20.14 o 
   3   6  11      505.97      526.27     22.93 o 
   4   6  11       74.63       46.30     16.56 o 
   5   6  11      218.13      227.93     23.85 o 
   6   6  11      462.07      435.76     30.69 o 
   7   6  11      321.36      309.48     30.07 o 
   8   6  11     1435.05     1235.51     49.73 o 
   9   6  11       38.64        9.17     26.84 o 
  10   6  11       26.33       11.74     43.02 o 
   1   7  11      420.72      476.84     19.28 o 
   2   7  11     4030.29     3592.29     42.30 o 
   3   7  11      457.91      485.40     24.46 o 
   4   7  11     1307.86     1219.00     33.60 o 
   5   7  11      383.32      411.32     26.36 o 
   6   7  11     2868.28     2452.81     53.56 o 
   7   7  11       31.51       70.78     25.99 o 
   8   7  11      253.81      273.85     38.26 o 
   9   7  11      125.36      138.52     43.82 o 
  10   7  11      229.84      272.40     39.80 o 
   0   8  11    10978.11    10011.35    103.77 o 
   1   8  11       11.00       10.61     15.25 o 
   2   8  11     5355.32     4864.23     66.51 o 
   3   8  11       22.65       -4.03     14.88 o 
   4   8  11      388.42      391.62     24.17 o 
   5   8  11       60.83       92.71     20.42 o 
   6   8  11     1045.31      964.71     42.98 o 
   7   8  11       14.05       43.83     25.07 o 
   8   8  11      340.10      346.97     36.08 o 
   9   8  11       84.00       92.80     32.97 o 
  10   8  11       72.73       40.21     33.33 o 
   1   9  11     1023.73      958.27     30.16 o 
   2   9  11      128.61      146.86     20.89 o 
   3   9  11      595.20      561.72     27.03 o 
   4   9  11      967.75      897.63     37.58 o 
   5   9  11       49.82       32.12     21.37 o 
   6   9  11       60.25       57.60     23.40 o 
   7   9  11      685.91      635.61     51.56 o 
   8   9  11      685.00      613.55     47.35 o 
   9   9  11       19.09       -1.68     29.75 o 
   0  10  11       50.13       42.38     23.64 o 
   1  10  11      773.25      760.76     34.45 o 
   2  10  11       29.06       18.13     17.99 o 
   3  10  11      693.55      716.00     35.57 o 
   4  10  11       92.13      108.70     23.64 o 
   5  10  11      254.44      298.26     28.09 o 
   6  10  11       29.98       -1.49     24.89 o 
   7  10  11       64.74       77.59     28.59 o 
   8  10  11       10.05        1.96     40.95 o 
   1  11  11      196.11      198.64     25.32 o 
   2  11  11      274.16      312.05     37.49 o 
   3  11  11        6.54       76.36     25.18 o 
   4  11  11      950.98      989.28     42.60 o 
   5  11  11       67.05      103.04     27.61 o 
   6  11  11      319.78      291.91     35.03 o 
   7  11  11       72.86       84.44     30.23 o 
   0  12  11       76.92       -6.11     53.04 o 
   1  12  11       19.76      103.86     28.83 o 
   2  12  11       72.47      113.07     36.27 o 
   3  12  11      191.04      206.39     32.78 o 
   4  12  11      172.22      186.00     34.43 o 
   5  12  11        6.54       16.16     31.75 o 
   6  12  11      351.14      390.10     38.99 o 
   1  13  11       17.58       73.43     40.49 o 
   2  13  11        6.09      102.29     31.42 o 
   3  13  11      113.69      183.41     33.97 o 
   4  13  11       30.14      101.61     31.49 o 
   0  14  11      617.09      598.85     92.04 o 
   1  14  11       17.94       -1.58     40.48 o 
   0   0  12      409.94      577.45     26.96 o 
   1   0  12     2234.71     2312.29     35.40 o 
   2   0  12     2611.76     2399.27     40.75 o 
   3   0  12      203.63      158.33     15.52 o 
   4   0  12      135.53      163.47     14.13 o 
   5   0  12        8.51       16.96     10.50 o 
   6   0  12     2098.27     1983.94     45.08 o 
   7   0  12     1450.41     1387.46     75.25 o 
   8   0  12      221.25      252.06     43.50 o 
   9   0  12      764.37      779.08    115.65 o 
  10   0  12       85.23       95.27     50.89 o 
  11   0  12        9.08      -58.62     79.10 o 
  12   0  12      437.94      416.43    113.50 o 
   1   1  12      605.35      615.03     14.01 o 
   2   1  12        0.16       -6.64      6.83 o 
   3   1  12     2896.09     2770.09     28.66 o 
   4   1  12     2016.70     1780.84     21.90 o 
   5   1  12      492.96      645.31     18.49 o 
   6   1  12     1550.36     1551.13     27.32 o 
   7   1  12      702.77      732.60     27.38 o 
   8   1  12       84.90       50.41     18.59 o 
   9   1  12       21.04       30.90     28.33 o 
  10   1  12       22.63       10.34     44.83 o 
  11   1  12       29.42       18.31     46.56 o 
   0   2  12     4527.17     4409.30     55.92 o 
   1   2  12       79.68      112.39     10.24 o 
   2   2  12     1834.07     1966.12     26.60 o 
   3   2  12     1282.31     1297.32     26.79 o 
   4   2  12      452.76      463.78     16.94 o 
   5   2  12     1753.10     1742.85     29.23 o 
   6   2  12      700.69      678.92     22.92 o 
   7   2  12      372.36      388.50     25.72 o 
   8   2  12       63.30       54.94     16.81 o 
   9   2  12      365.80      305.75     39.44 o 
  10   2  12        8.06       17.52     39.93 o 
  11   2  12       84.05       43.52     51.31 o 
   1   3  12    11970.42    12647.39     73.67 o 
   2   3  12     3086.39     3037.49     50.88 o 
   3   3  12      694.22      704.61     21.43 o 
   4   3  12     1189.25     1148.10     24.63 o 
   5   3  12      877.72      915.12     29.33 o 
   6   3  12       56.31       96.73     16.40 o 
   7   3  12     1609.57     1496.40     47.92 o 
   8   3  12      374.42      355.13     34.35 o 
   9   3  12       11.76       94.46     38.45 o 
  10   3  12      550.07      560.60     49.18 o 
  11   3  12       90.02      133.65     50.82 o 
   0   4  12     5074.04     4962.98     55.53 o 
   1   4  12     1740.10     1812.86     23.70 o 
   2   4  12       20.56       12.06      8.43 o 
   3   4  12      266.06      323.11     17.32 o 
   4   4  12      650.88      732.25     24.38 o 
   5   4  12      123.73      148.62     16.77 o 
   6   4  12        0.37        1.61     15.00 o 
   7   4  12     1077.41     1077.33     42.50 o 
   8   4  12      978.51     1039.34     44.52 o 
   9   4  12      394.46      337.46     35.80 o 
  10   4  12       97.43       98.49     36.49 o 
  11   4  12        2.65       26.39     36.40 o 
   1   5  12       46.14       42.95      9.08 o 
   2   5  12        1.03        6.90      9.99 o 
   3   5  12      318.90      372.25     18.76 o 
   4   5  12     2558.36     2532.30     41.77 o 
   5   5  12        0.43       -7.74     13.44 o 
   6   5  12       77.02       35.37     18.24 o 
   7   5  12      234.11      268.82     30.42 o 
   8   5  12      321.72      317.05     30.53 o 
   9   5  12      318.36      333.24     36.69 o 
  10   5  12        6.14       -8.28     28.41 o 
  11   5  12       93.39       55.80     43.51 o 
   0   6  12      666.91      632.98     25.07 o 
   1   6  12       20.89        6.79      8.49 o 
   2   6  12     2110.63     2022.58     28.24 o 
   3   6  12       31.44       23.10     13.59 o 
   4   6  12        4.50        4.23     15.12 o 
   5   6  12     1118.05     1054.52     36.25 o 
   6   6  12     1160.87     1244.70     42.70 o 
   7   6  12      499.82      511.72     34.15 o 
   8   6  12      120.99      131.91     26.96 o 
   9   6  12      383.46      389.51     37.89 o 
  10   6  12       22.62       15.79     28.96 o 
   1   7  12     1137.85     1122.85     25.63 o 
   2   7  12       30.89        4.31     12.94 o 
   3   7  12      132.85      146.05     19.04 o 
   4   7  12     1616.57     1481.67     36.24 o 
   5   7  12      324.97      313.55     24.44 o 
   6   7  12        9.23       22.22     20.74 o 
   7   7  12      643.11      596.82     39.43 o 
   8   7  12       85.87      106.15     27.58 o 
   9   7  12        0.42        2.25     30.25 o 
  10   7  12       69.15        8.02     31.76 o 
   0   8  12     2276.91     2150.68     51.85 o 
   1   8  12       58.12       65.42     15.47 o 
   2   8  12      467.23      490.97     24.96 o 
   3   8  12      366.40      379.76     23.82 o 
   4   8  12      168.63      160.27     22.93 o 
   5   8  12      481.09      520.25     29.70 o 
   6   8  12       10.10       22.33     24.70 o 
   7   8  12      439.44      448.12     37.60 o 
   8   8  12      696.22      693.99     48.02 o 
   9   8  12       33.64       38.15     31.13 o 
   1   9  12       60.73       70.34     18.11 o 
   2   9  12     1089.87     1035.36     32.21 o 
   3   9  12      284.27      304.12     23.02 o 
   4   9  12        9.37       23.41     22.88 o 
   5   9  12       20.86       22.50     20.46 o 
   6   9  12     1209.93     1231.94     52.17 o 
   7   9  12      114.83      104.81     30.51 o 
   8   9  12        5.73       59.34     29.16 o 
   9   9  12      129.91      101.03     34.94 o 
   0  10  12      127.91      157.11     28.35 o 
   1  10  12      893.11      851.41     40.53 o 
   2  10  12        5.59       32.97     22.89 o 
   3  10  12      163.90      181.35     25.47 o 
   4  10  12      261.32      267.95     28.64 o 
   5  10  12        3.63       29.65     23.46 o 
   6  10  12      518.15      490.03     39.55 o 
   7  10  12        0.00      -18.15     27.26 o 
   8  10  12     1003.11      827.45     54.13 o 
   1  11  12       20.83       49.99     22.40 o 
   2  11  12       81.32       99.65     25.57 o 
   3  11  12      512.29      547.53     47.01 o 
   4  11  12      107.44      160.25     27.60 o 
   5  11  12      129.36       82.01     26.94 o 
   6  11  12      593.96      594.92     43.31 o 
   7  11  12        7.19        7.07     27.23 o 
   0  12  12      211.19      227.44     54.89 o 
   1  12  12      136.73      153.40     36.57 o 
   2  12  12      219.15      289.68     33.97 o 
   3  12  12      486.87      483.51     41.02 o 
   4  12  12      200.97      251.45     36.75 o 
   5  12  12      343.11      419.41     40.44 o 
   6  12  12      130.70      120.47     31.80 o 
   1  13  12      775.65      827.05     69.73 o 
   2  13  12      349.78      306.20     51.46 o 
   3  13  12       92.52      128.02     40.71 o 
   4  13  12     1130.71      959.72     55.98 o 
   0  14  12      204.07      196.74     71.93 o 
   1  14  12      276.22      302.83     57.88 o 
   1   1  13      680.96      654.18     14.87 o 
   2   1  13     1232.74     1278.95     20.97 o 
   3   1  13      489.17      430.91     14.76 o 
   4   1  13        5.79        8.04      8.05 o 
   5   1  13      901.14      947.36     21.42 o 
   6   1  13       26.00       29.52     10.13 o 
   7   1  13      540.61      576.52     24.34 o 
   8   1  13       55.11       54.51     19.62 o 
   9   1  13      281.95      358.70     43.98 o 
  10   1  13        0.97       39.34     43.36 o 
  11   1  13      207.27       42.67     52.33 o 
   0   2  13     8725.51     9743.96     80.62 o 
   1   2  13     3872.99     4045.24     31.48 o 
   2   2  13        7.64       -8.40      8.50 o 
   3   2  13     7742.27     7766.84     58.17 o 
   4   2  13     1032.38      992.84     24.74 o 
   5   2  13      535.71      515.63     20.92 o 
   6   2  13       46.93       51.46     12.01 o 
   7   2  13        0.42      -16.30     16.82 o 
   8   2  13      187.98      194.47     21.45 o 
   9   2  13        0.45      -10.71     28.37 o 
  10   2  13       54.75       63.79     46.86 o 
  11   2  13      573.38      602.26     89.39 o 
   1   3  13     3328.23     3600.76     34.74 o 
   2   3  13     1462.43     1574.59     31.50 o 
   3   3  13     2640.08     2730.92     37.01 o 
   4   3  13      102.61      100.95     15.91 o 
   5   3  13      456.30      499.47     25.06 o 
   6   3  13      964.05      896.65     31.46 o 
   7   3  13       40.52       49.40     22.83 o 
   8   3  13       18.04       53.70     22.02 o 
   9   3  13      317.51      314.47     37.34 o 
  10   3  13       18.11       14.62     33.50 o 
  11   3  13       15.48       65.12     54.52 o 
   0   4  13        0.83        4.46     11.77 o 
   1   4  13        2.31        6.38      8.04 o 
   2   4  13       93.30       77.61     18.09 o 
   3   4  13     3670.62     3427.76     46.68 o 
   4   4  13        8.80       17.31     12.13 o 
   5   4  13       40.21       44.83     16.19 o 
   6   4  13     1159.04     1187.49     39.61 o 
   7   4  13      765.39      795.90     40.97 o 
   8   4  13      282.47      279.94     31.81 o 
   9   4  13       36.77       77.18     31.43 o 
  10   4  13       50.42       35.75     31.93 o 
  11   4  13        0.94      -12.49     35.56 o 
   1   5  13     9683.44     9255.46     59.18 o 
   2   5  13     1931.14     1869.99     38.81 o 
   3   5  13       20.41       22.07     17.09 o 
   4   5  13     2402.01     2324.53     46.29 o 
   5   5  13     4432.63     4043.59     58.18 o 
   6   5  13      122.24       96.12     24.37 o 
   7   5  13       27.18       68.39     22.63 o 
   8   5  13      844.43      870.21     41.96 o 
   9   5  13        8.49       21.71     28.36 o 
  10   5  13        0.34       -6.37     28.60 o 
  11   5  13      100.82       66.06     39.82 o 
   0   6  13     2541.82     2492.64     42.14 o 
   1   6  13       75.66       74.96     10.12 o 
   2   6  13      568.09      642.02     23.36 o 
   3   6  13     1591.69     1521.78     36.66 o 
   4   6  13     1942.97     1841.80     42.27 o 
   5   6  13      138.63      123.11     21.42 o 
   6   6  13     2784.80     2570.28     54.42 o 
   7   6  13      430.24      398.68     32.71 o 
   8   6  13        8.62       -3.19     25.92 o 
   9   6  13        5.33        6.15     26.80 o 
  10   6  13       12.02        7.10     30.12 o 
   1   7  13     1599.42     1447.42     26.46 o 
   2   7  13     2302.87     2064.93     39.91 o 
   3   7  13     1012.69      946.03     32.27 o 
   4   7  13      645.01      650.36     29.69 o 
   5   7  13       70.95       30.04     21.41 o 
   6   7  13      151.82      156.96     25.97 o 
   7   7  13     1048.85      954.97     52.57 o 
   8   7  13       75.53       90.26     27.69 o 
   9   7  13       82.23       35.01     30.92 o 
  10   7  13        9.97       80.29     33.47 o 
   0   8  13      486.57      429.72     28.61 o 
   1   8  13      718.91      695.47     31.86 o 
   2   8  13        4.64        8.63     15.45 o 
   3   8  13      609.41      595.09     27.48 o 
   4   8  13      519.22      490.55     26.35 o 
   5   8  13     1316.55     1343.84     40.03 o 
   6   8  13       34.08        3.21     23.53 o 
   7   8  13       51.48       68.65     26.92 o 
   8   8  13       25.64       68.75     30.42 o 
   9   8  13      615.28      563.84     47.79 o 
   1   9  13        3.98      -16.65     15.57 o 
   2   9  13       48.88       46.84     17.90 o 
   3   9  13     1588.17     1520.52     37.58 o 
   4   9  13       89.90      105.26     21.52 o 
   5   9  13       43.30       66.61     21.78 o 
   6   9  13      463.34      467.70     43.90 o 
   7   9  13     2179.60     1955.57     66.61 o 
   8   9  13       20.35       28.26     30.70 o 
   9   9  13      180.93      199.52     40.12 o 
   0  10  13      251.82      267.65     48.13 o 
   1  10  13      950.39     1015.13     39.47 o 
   2  10  13        5.57        7.26     19.93 o 
   3  10  13      117.77      117.02     24.80 o 
   4  10  13      496.35      486.59     33.18 o 
   5  10  13      592.04      589.77     40.06 o 
   6  10  13       86.25       87.08     27.79 o 
   7  10  13       32.29       15.37     28.69 o 
   8  10  13       76.26       77.03     34.60 o 
   1  11  13      747.84      756.79     46.08 o 
   2  11  13      906.24      923.83     46.32 o 
   3  11  13        0.84       52.87     26.81 o 
   4  11  13       26.28       10.14     23.63 o 
   5  11  13       72.58      114.71     28.32 o 
   6  11  13      276.20      250.77     35.33 o 
   7  11  13      333.02      343.66     56.51 o 
   0  12  13     1732.08     1584.79    146.98 o 
   1  12  13      248.74      207.82     39.14 o 
   2  12  13      137.74      203.52     33.27 o 
   3  12  13     1087.21     1083.80     54.31 o 
   4  12  13      273.16      220.43     36.99 o 
   5  12  13      826.92      814.61     53.02 o 
   6  12  13       25.76       15.20     28.18 o 
   1  13  13       19.43      110.74     44.58 o 
   2  13  13       57.36      130.70     39.33 o 
   3  13  13       51.95      127.23     43.11 o 
   4  13  13        1.16       37.45     30.36 o 
   0   0  14       57.69       32.47     16.41 o 
   1   0  14      208.87      236.29     16.26 o 
   2   0  14       24.55       24.82     14.22 o 
   3   0  14      514.03      504.38     22.27 o 
   4   0  14     2033.46     2133.62     35.29 o 
   5   0  14      514.49      514.71     23.88 o 
   6   0  14      929.02      961.67     31.98 o 
   7   0  14      397.30      425.93     31.48 o 
   8   0  14      456.30      414.08     78.84 o 
   9   0  14     3800.40     3155.63    118.17 o 
  10   0  14       25.33        8.98     52.16 o 
  11   0  14     1163.12      827.59    149.01 o 
   1   1  14      570.18      531.37     14.45 o 
   2   1  14     4018.39     4373.26     35.81 o 
   3   1  14     3801.52     3738.53     34.57 o 
   4   1  14     1062.25     1132.45     20.79 o 
   5   1  14      188.91      166.70     12.35 o 
   6   1  14      254.16      291.33     16.25 o 
   7   1  14     1729.16     1530.63     36.70 o 
   8   1  14        0.14        4.44     21.13 o 
   9   1  14      734.24      709.31     72.20 o 
  10   1  14       38.65        4.16     44.84 o 
  11   1  14      152.26       82.08     55.81 o 
   0   2  14     5773.37     6785.05     69.79 o 
   1   2  14     4455.79     4210.94     33.17 o 
   2   2  14        1.38        8.98      8.78 o 
   3   2  14     1109.25      972.90     22.12 o 
   4   2  14     1514.68     1622.04     31.53 o 
   5   2  14       67.86       62.59     11.57 o 
   6   2  14       79.19       49.11     16.38 o 
   7   2  14      292.62      319.82     23.48 o 
   8   2  14       49.40       19.71     23.43 o 
   9   2  14      147.27      131.11     42.62 o 
  10   2  14        0.09      -19.01     46.01 o 
  11   2  14       92.59       39.41     54.33 o 
   1   3  14     1060.79      950.57     20.23 o 
   2   3  14     1111.70     1044.35     27.98 o 
   3   3  14      401.10      439.19     19.54 o 
   4   3  14       82.34       72.69     14.24 o 
   5   3  14       37.79       27.17     14.55 o 
   6   3  14      145.42      184.57     19.92 o 
   7   3  14     1370.76     1362.57     46.92 o 
   8   3  14       29.28       75.87     20.91 o 
   9   3  14        0.29        7.39     25.12 o 
  10   3  14      464.80      460.16     52.83 o 
  11   3  14      481.47      474.99     71.05 o 
   0   4  14    15536.98    15091.76    113.46 o 
   1   4  14      519.84      488.45     16.43 o 
   2   4  14     1934.65     1725.93     34.98 o 
   3   4  14      457.74      416.92     22.88 o 
   4   4  14      748.13      771.76     28.62 o 
   5   4  14     3525.06     3243.49     59.61 o 
   6   4  14       86.22      109.80     21.39 o 
   7   4  14      969.54     1028.85     45.03 o 
   8   4  14      930.54      938.82     46.46 o 
   9   4  14      544.62      607.37     55.06 o 
  10   4  14      187.61      157.07     41.95 o 
  11   4  14        7.70       60.36     41.74 o 
   1   5  14      132.80      115.35     11.82 o 
   2   5  14       35.70       27.85     20.39 o 
   3   5  14       51.01       60.82     14.92 o 
   4   5  14       14.12       10.25     17.69 o 
   5   5  14     1090.85     1052.16     37.35 o 
   6   5  14      362.46      362.72     34.32 o 
   7   5  14        0.08       31.67     21.74 o 
   8   5  14       63.97       91.12     26.51 o 
   9   5  14        1.11       23.71     28.27 o 
  10   5  14      907.06      877.00     56.49 o 
   0   6  14     1777.03     1613.25     36.02 o 
   1   6  14       27.63       32.92     10.16 o 
   2   6  14      671.75      677.49     27.23 o 
   3   6  14     1354.43     1277.57     38.09 o 
   4   6  14     1309.50     1284.41     40.36 o 
   5   6  14     1328.64     1335.24     41.21 o 
   6   6  14     1209.04     1153.54     42.08 o 
   7   6  14      344.69      376.84     40.31 o 
   8   6  14       38.59       11.21     25.55 o 
   9   6  14      316.57      436.93     53.50 o 
  10   6  14        0.35      -49.38     30.32 o 
   1   7  14     1480.74     1412.00     29.95 o 
   2   7  14      131.30      104.17     18.07 o 
   3   7  14      308.20      355.52     24.87 o 
   4   7  14     5029.40     4520.66     66.19 o 
   5   7  14      840.41      837.13     44.96 o 
   6   7  14      446.30      446.12     33.28 o 
   7   7  14     1204.73     1240.39     46.60 o 
   8   7  14       32.08       38.89     27.61 o 
   9   7  14       54.76       98.01     34.86 o 
  10   7  14      121.31      131.72     36.99 o 
   0   8  14     5724.48     5068.18     86.68 o 
   1   8  14      269.51      285.95     22.18 o 
   2   8  14     1023.21      979.43     34.14 o 
   3   8  14       65.69       72.39     17.56 o 
   4   8  14      900.16      859.77     33.30 o 
   5   8  14       51.23       91.76     22.54 o 
   6   8  14     1222.32     1131.24     49.22 o 
   7   8  14       45.99       94.90     28.27 o 
   8   8  14      164.66      213.74     33.09 o 
   9   8  14       58.34       47.39     30.60 o 
   1   9  14      486.56      533.92     30.48 o 
   2   9  14     2973.47     2548.15     47.10 o 
   3   9  14      493.77      470.21     28.12 o 
   4   9  14      248.41      235.20     25.49 o 
   5   9  14      105.90      139.19     25.08 o 
   6   9  14       44.00       62.16     27.88 o 
   7   9  14      229.32      305.19     38.16 o 
   8   9  14       24.41       23.77     29.79 o 
   0  10  14     1673.76     1487.89     73.83 o 
   1  10  14      278.27      339.89     26.07 o 
   2  10  14       91.49       59.43     25.85 o 
   3  10  14     1159.17     1210.93     42.39 o 
   4  10  14       51.75       91.49     25.54 o 
   5  10  14       95.62       61.61     25.34 o 
   6  10  14      225.32      215.79     36.88 o 
   7  10  14        0.27        0.51     28.66 o 
   8  10  14      325.91      302.43     40.44 o 
   1  11  14      137.28      192.95     30.33 o 
   2  11  14        1.80       55.93     25.19 o 
   3  11  14       54.38       81.34     28.58 o 
   4  11  14       46.71       55.22     28.34 o 
   5  11  14       39.78       33.25     27.13 o 
   6  11  14        0.58       -2.51     29.84 o 
   7  11  14       39.84       55.06     35.20 o 
   0  12  14       18.39       91.49     44.32 o 
   1  12  14       74.17      142.17     37.59 o 
   2  12  14      108.52      223.15     61.87 o 
   3  12  14      239.96      321.99     40.24 o 
   4  12  14        1.15        6.18     28.06 o 
   5  12  14       18.52       39.01     31.68 o 
   1  13  14      522.24      677.83     68.44 o 
   2  13  14      198.48      217.39     45.11 o 
   3  13  14        0.29       77.52     36.39 o 
   1   1  15      119.92      147.65     10.72 o 
   2   1  15     3739.32     3740.17     33.89 o 
   3   1  15      590.54      604.84     17.30 o 
   4   1  15      858.98      786.26     21.23 o 
   5   1  15       98.25      103.89     11.60 o 
   6   1  15      531.32      499.32     20.30 o 
   7   1  15       90.46       92.55     17.21 o 
   8   1  15        0.14        5.87     22.95 o 
   9   1  15        0.04      -10.66     33.86 o 
  10   1  15      521.69      539.32     62.29 o 
  11   1  15      341.73      272.18     64.55 o 
   0   2  15     7970.22     8331.68     73.26 o 
   1   2  15       29.14       47.20      8.59 o 
   2   2  15      899.73      816.27     16.98 o 
   3   2  15      341.16      312.94     16.11 o 
   4   2  15       62.91       59.07     13.54 o 
   5   2  15      132.97      171.10     15.57 o 
   6   2  15      240.01      236.44     20.74 o 
   7   2  15        0.21       32.40     17.02 o 
   8   2  15      992.93      938.10     43.80 o 
   9   2  15        0.13       15.98     36.21 o 
  10   2  15       18.78      -65.78     40.42 o 
  11   2  15       51.56       48.84     54.62 o 
   1   3  15       47.05       73.62     12.00 o 
   2   3  15       23.96       19.94      9.29 o 
   3   3  15       28.07       25.29     12.68 o 
   4   3  15      122.82      152.41     18.63 o 
   5   3  15      903.19      912.28     38.37 o 
   6   3  15       21.75       16.31     13.96 o 
   7   3  15       92.71      123.46     35.91 o 
   8   3  15       49.75       15.19     18.94 o 
   9   3  15       26.26       28.84     26.05 o 
  10   3  15        7.94      -11.57     33.67 o 
  11   3  15      174.89      226.98     62.93 o 
   0   4  15     2876.80     2637.83     42.94 o 
   1   4  15      257.74      286.01     17.05 o 
   2   4  15      780.49      831.28     28.19 o 
   3   4  15     2191.92     2168.96     40.75 o 
   4   4  15        0.10        9.75     13.34 o 
   5   4  15      366.62      409.83     29.50 o 
   6   4  15     3260.33     2866.29     57.13 o 
   7   4  15       19.85       54.85     23.49 o 
   8   4  15      941.82      922.57     46.12 o 
   9   4  15      251.62      249.28     38.24 o 
  10   4  15       46.37       27.11     33.23 o 
  11   4  15      228.78      245.51     53.65 o 
   1   5  15        0.05      -17.75     10.17 o 
   2   5  15     1052.64     1052.84     30.46 o 
   3   5  15     1932.51     1839.35     37.21 o 
   4   5  15     1774.14     1611.06     42.22 o 
   5   5  15     1287.22     1321.03     40.48 o 
   6   5  15      685.67      696.84     38.28 o 
   7   5  15       84.38       82.27     28.73 o 
   8   5  15     2016.39     1717.29     53.43 o 
   9   5  15       14.88       34.53     27.88 o 
  10   5  15       53.08       42.33     39.64 o 
   0   6  15      420.08      422.62     23.00 o 
   1   6  15      399.30      402.78     17.47 o 
   2   6  15      544.86      463.09     27.60 o 
   3   6  15      830.06      827.09     33.80 o 
   4   6  15       23.85       11.47     18.37 o 
   5   6  15       16.10       -3.18     18.13 o 
   6   6  15      274.18      303.84     30.97 o 
   7   6  15        6.13       49.77     24.64 o 
   8   6  15        0.65       53.93     31.26 o 
   9   6  15       12.21       54.18     29.88 o 
  10   6  15      110.08       88.85     36.33 o 
   1   7  15      123.75      149.50     18.53 o 
   2   7  15       42.90       21.24     17.19 o 
   3   7  15      318.36      260.61     23.56 o 
   4   7  15     2625.38     2387.62     51.08 o 
   5   7  15     1419.17     1394.99     46.70 o 
   6   7  15      253.38      319.38     32.62 o 
   7   7  15      176.16      184.22     30.73 o 
   8   7  15       13.00       50.63     37.56 o 
   9   7  15       43.75       -6.33     30.06 o 
   0   8  15      140.71      115.55     38.84 o 
   1   8  15      861.63      864.85     30.21 o 
   2   8  15      794.85      732.17     27.85 o 
   3   8  15     2976.20     2671.83     51.47 o 
   4   8  15      227.25      199.05     26.07 o 
   5   8  15      187.12      202.35     28.18 o 
   6   8  15      331.40      333.13     37.90 o 
   7   8  15       32.59        9.83     35.52 o 
   8   8  15      438.07      498.76     56.75 o 
   9   8  15      152.39      131.24     38.74 o 
   1   9  15      204.65      243.85     26.71 o 
   2   9  15       33.24       27.53     16.43 o 
   3   9  15      906.05      895.52     37.60 o 
   4   9  15       53.67       53.96     21.26 o 
   5   9  15      507.03      521.41     41.89 o 
   6   9  15      420.25      426.92     52.17 o 
   7   9  15        2.74       25.77     29.35 o 
   8   9  15       29.05        1.77     31.89 o 
   0  10  15      220.15      207.01     48.79 o 
   1  10  15        0.00        8.49     24.30 o 
   2  10  15      186.34      176.83     26.70 o 
   3  10  15       67.68       65.37     22.21 o 
   4  10  15      197.09      199.90     29.63 o 
   5  10  15       70.09       64.67     27.23 o 
   6  10  15      301.74      250.46     39.81 o 
   7  10  15       95.47       85.51     34.04 o 
   1  11  15      845.31      712.21     48.53 o 
   2  11  15      530.02      534.72     42.20 o 
   3  11  15       90.18       91.46     29.15 o 
   4  11  15      464.25      455.70     41.87 o 
   5  11  15       48.54       67.10     29.76 o 
   6  11  15       56.58       47.21     34.21 o 
   0  12  15     1235.51     1212.00     83.93 o 
   1  12  15      263.69      232.69     41.48 o 
   2  12  15      469.10      438.64     49.89 o 
   3  12  15        3.29      -15.24     26.91 o 
   4  12  15      137.35      149.59     34.88 o 
   5  12  15      601.91      636.94     52.74 o 
   1  13  15        5.82       90.50     43.25 o 
   2  13  15        0.63       93.34     46.33 o 
   3  13  15       16.18       90.44     51.13 o 
   0   0  16     2546.48     2485.93     52.77 o 
   1   0  16        5.50       -1.04     12.67 o 
   2   0  16      675.14      655.73     22.05 o 
   3   0  16      777.87      780.43     26.85 o 
   4   0  16      776.80      841.86     27.29 o 
   5   0  16        5.70       12.91     13.36 o 
   6   0  16      149.80      132.46     20.25 o 
   7   0  16      195.83      142.47     36.50 o 
   8   0  16      624.68      719.86     59.18 o 
   9   0  16       69.19       44.57     48.31 o 
  10   0  16       18.39      -50.67     79.50 o 
  11   0  16     1651.63     1495.09    143.46 o 
   1   1  16     2390.52     2418.90     27.40 o 
   2   1  16      443.21      541.75     16.90 o 
   3   1  16      518.80      546.45     17.77 o 
   4   1  16        0.32        1.77     12.11 o 
   5   1  16      154.27      158.93     13.24 o 
   6   1  16      947.09     1027.81     30.59 o 
   7   1  16       33.22       -3.00     22.53 o 
   8   1  16       92.44      103.44     27.36 o 
   9   1  16      940.87      739.28     76.20 o 
  10   1  16      185.21      186.96     55.00 o 
  11   1  16       13.85       33.07     50.92 o 
   0   2  16     4144.69     3907.28     48.81 o 
   1   2  16      752.40      826.33     17.14 o 
   2   2  16      549.52      556.03     17.69 o 
   3   2  16      169.71      161.38     14.32 o 
   4   2  16     3130.59     2975.91     42.21 o 
   5   2  16      100.28       89.26     19.02 o 
   6   2  16      297.52      341.99     24.14 o 
   7   2  16      620.67      689.18     34.38 o 
   8   2  16        0.97        2.65     28.10 o 
   9   2  16       86.42      116.28     37.55 o 
  10   2  16      124.15       55.83     40.96 o 
  11   2  16      173.09      235.94     67.95 o 
   1   3  16      858.99      868.93     19.21 o 
   2   3  16     4858.16     4604.71     52.78 o 
   3   3  16     2891.86     2899.20     44.65 o 
   4   3  16     4940.82     4622.86     58.54 o 
   5   3  16       41.34       10.45     19.11 o 
   6   3  16      301.00      301.08     26.01 o 
   7   3  16       54.87      113.95     26.99 o 
   8   3  16       48.69       28.96     25.23 o 
   9   3  16       77.79       36.50     34.27 o 
  10   3  16        2.91       20.65     35.24 o 
  11   3  16        0.04      -21.94     58.11 o 
   0   4  16       24.39        6.08     14.51 o 
   1   4  16     3272.91     3215.98     39.39 o 
   2   4  16     1502.66     1440.65     34.97 o 
   3   4  16     1001.81      968.24     31.90 o 
   4   4  16     2029.50     1882.83     40.82 o 
   5   4  16        0.08      -26.40     13.20 o 
   6   4  16     3512.16     3183.34     65.19 o 
   7   4  16        2.12       22.54     23.35 o 
   8   4  16       74.98       61.61     26.65 o 
   9   4  16       44.91       48.62     30.09 o 
  10   4  16       55.96       59.33     36.16 o 
   1   5  16     1164.42     1072.85     23.41 o 
   2   5  16        9.47       -1.07     15.25 o 
   3   5  16     1846.03     1774.97     38.03 o 
   4   5  16     1419.05     1342.06     40.19 o 
   5   5  16      192.35      221.05     27.19 o 
   6   5  16      529.98      502.89     34.70 o 
   7   5  16      232.48      245.90     31.79 o 
   8   5  16        0.05       -7.40     25.62 o 
   9   5  16       89.78      115.82     32.91 o 
  10   5  16      316.87      261.95     41.12 o 
   0   6  16     2710.53     2583.95     49.33 o 
   1   6  16       36.45       48.46     12.13 o 
   2   6  16      536.39      608.36     28.79 o 
   3   6  16      962.37      871.18     39.77 o 
   4   6  16       46.42       28.15     22.06 o 
   5   6  16      357.24      412.60     29.37 o 
   6   6  16       74.42      117.66     26.61 o 
   7   6  16     1252.89     1223.47     49.08 o 
   8   6  16      277.65      297.74     34.50 o 
   9   6  16      429.12      381.01     45.10 o 
  10   6  16       40.26       22.60     33.88 o 
   1   7  16      149.05      135.97     18.92 o 
   2   7  16     3717.21     3388.27     63.13 o 
   3   7  16     1446.26     1326.55     42.81 o 
   4   7  16      446.25      523.39     31.73 o 
   5   7  16        4.52       17.54     22.54 o 
   6   7  16      451.86      467.71     36.83 o 
   7   7  16      196.62      231.46     32.26 o 
   8   7  16      252.24      326.59     45.76 o 
   9   7  16       34.30       35.11     32.64 o 
   0   8  16     8140.21     6979.54    132.77 o 
   1   8  16      816.12      835.86     34.07 o 
   2   8  16      380.52      335.33     24.87 o 
   3   8  16     2271.26     1969.33     49.08 o 
   4   8  16     1353.64     1394.77     42.17 o 
   5   8  16        8.84       50.80     42.71 o 
   6   8  16      155.25      160.52     29.51 o 
   7   8  16        5.09       46.82     27.04 o 
   8   8  16       58.60       76.07     36.01 o 
   9   8  16        6.54       43.97     32.32 o 
   1   9  16      302.80      264.48     33.26 o 
   2   9  16      228.21      161.79     25.28 o 
   3   9  16      196.52      186.76     23.18 o 
   4   9  16      593.80      704.66     45.07 o 
   5   9  16      796.40      878.90     45.46 o 
   6   9  16      680.23      668.80     46.75 o 
   7   9  16      118.14      123.78     35.08 o 
   8   9  16      351.95      375.39     46.17 o 
   0  10  16      411.33      431.99     57.90 o 
   1  10  16      147.71      108.46     30.17 o 
   2  10  16       31.88      125.40     34.50 o 
   3  10  16      797.87      804.19     40.54 o 
   4  10  16       72.48       31.28     30.30 o 
   5  10  16      285.45      385.97     42.27 o 
   6  10  16      577.57      490.76     47.34 o 
   7  10  16      367.73      319.15     45.77 o 
   1  11  16       12.34       64.91     29.64 o 
   2  11  16       26.93      103.86     27.61 o 
   3  11  16       40.27      133.27     30.68 o 
   4  11  16       82.91       65.44     29.68 o 
   5  11  16       48.64       72.82     32.57 o 
   6  11  16      150.97       44.90     33.34 o 
   0  12  16     2077.87     1904.81    123.60 o 
   1  12  16       46.88       88.89     35.82 o 
   2  12  16      144.56      109.83     37.50 o 
   3  12  16       17.89       40.42     35.36 o 
   4  12  16      275.19      276.14     42.16 o 
   5  12  16       54.15       80.63     31.28 o 
   1  13  16     1028.60     1119.54     70.60 o 
   2  13  16     1367.64     1450.14     78.22 o 
   3  13  16      113.68      213.01     44.20 o 
   1   1  17     1289.97     1169.68     20.98 o 
   2   1  17      114.19      100.38     13.19 o 
   3   1  17       21.13       25.58     10.30 o 
   4   1  17     1392.46     1373.81     27.77 o 
   5   1  17      853.07      839.26     23.88 o 
   6   1  17      112.75      141.54     21.37 o 
   7   1  17     1200.47     1173.91     50.05 o 
   8   1  17      803.13      837.92     48.21 o 
   9   1  17      111.28      159.37     40.34 o 
  10   1  17      111.74       98.57     62.86 o 
  11   1  17      572.92      585.90     82.76 o 
   0   2  17     1937.52     1685.66     34.46 o 
   1   2  17       19.16       36.67      8.68 o 
   2   2  17     1295.40     1374.56     23.01 o 
   3   2  17     2553.62     2200.23     34.42 o 
   4   2  17      369.94      384.27     22.02 o 
   5   2  17     3594.58     3297.64     49.67 o 
   6   2  17      299.47      285.51     23.64 o 
   7   2  17       38.60       54.72     22.55 o 
   8   2  17       68.52       42.35     34.02 o 
   9   2  17     1726.31     1648.69     70.80 o 
  10   2  17       52.54       31.47     32.80 o 
  11   2  17      505.57      550.27     88.81 o 
   1   3  17       15.12       -2.02      8.52 o 
   2   3  17       22.84       15.53     13.16 o 
   3   3  17     1498.97     1431.83     32.06 o 
   4   3  17      455.35      427.03     24.95 o 
   5   3  17      150.80      142.83     20.40 o 
   6   3  17      372.25      352.16     30.45 o 
   7   3  17     1589.52     1516.41     49.92 o 
   8   3  17      182.07      162.91     30.29 o 
   9   3  17       45.60       63.72     45.38 o 
  10   3  17        2.58       29.66     34.70 o 
  11   3  17        3.34      -11.66     40.77 o 
   0   4  17     2782.26     2668.72     44.09 o 
   1   4  17       12.28       20.65     13.92 o 
   2   4  17      496.37      523.80     27.63 o 
   3   4  17      717.08      670.49     26.79 o 
   4   4  17        0.82      -22.68     14.23 o 
   5   4  17      138.30      138.96     23.76 o 
   6   4  17       57.20       82.00     25.32 o 
   7   4  17       18.31       25.22     23.90 o 
   8   4  17      282.21      159.82     32.60 o 
   9   4  17      396.18      356.68     42.50 o 
  10   4  17       20.37        0.68     38.03 o 
   1   5  17     1546.71     1337.99     27.57 o 
   2   5  17       58.56       51.25     18.00 o 
   3   5  17     4245.60     3955.17     63.65 o 
   4   5  17      252.46      207.05     25.97 o 
   5   5  17     1306.65     1230.22     42.55 o 
   6   5  17      278.66      276.44     32.88 o 
   7   5  17     1822.89     1725.72     52.53 o 
   8   5  17      880.50      753.05     47.22 o 
   9   5  17      503.86      569.66     55.51 o 
  10   5  17       95.53      121.60     44.37 o 
   0   6  17     1931.54     1868.12     44.18 o 
   1   6  17       60.85       61.89     16.87 o 
   2   6  17     2588.48     2260.91     48.15 o 
   3   6  17     2826.06     2503.74     60.06 o 
   4   6  17      871.05      827.16     40.74 o 
   5   6  17      616.30      645.68     37.73 o 
   6   6  17       63.05       50.05     25.12 o 
   7   6  17        0.92       36.11     25.00 o 
   8   6  17       84.66      106.89     34.85 o 
   9   6  17       31.00       74.46     32.20 o 
  10   6  17       70.40      110.19     47.50 o 
   1   7  17       26.04        1.15     18.20 o 
   2   7  17       34.36       -0.54     19.80 o 
   3   7  17       82.16       97.49     19.66 o 
   4   7  17       42.92       19.98     21.23 o 
   5   7  17        9.74       51.54     23.73 o 
   6   7  17       27.53       42.69     25.41 o 
   7   7  17     1642.53     1648.41     59.27 o 
   8   7  17       56.99       74.81     41.90 o 
   9   7  17       25.91       99.45     35.69 o 
   0   8  17      870.21      940.38     61.50 o 
   1   8  17      421.47      375.16     32.92 o 
   2   8  17      267.01      310.48     26.14 o 
   3   8  17     1806.95     1690.43     43.52 o 
   4   8  17       72.68       73.24     24.30 o 
   5   8  17     2565.92     2383.24     66.65 o 
   6   8  17       66.30       64.34     27.30 o 
   7   8  17        6.81       23.75     28.02 o 
   8   8  17        3.58      -10.11     30.91 o 
   9   8  17      338.31      334.20     45.17 o 
   1   9  17     1008.75      999.91     48.60 o 
   2   9  17        2.60        2.63     20.21 o 
   3   9  17      133.49      151.98     26.96 o 
   4   9  17       16.73       16.19     23.88 o 
   5   9  17      681.28      547.78     43.33 o 
   6   9  17       42.89       25.14     28.68 o 
   7   9  17      398.35      393.51     45.10 o 
   8   9  17      186.79      165.61     40.62 o 
   0  10  17      469.78      482.70     61.96 o 
   1  10  17       58.50       99.10     30.36 o 
   2  10  17      336.78      272.37     38.67 o 
   3  10  17       72.13      137.97     27.58 o 
   4  10  17      298.15      370.69     40.80 o 
   5  10  17       50.18       90.54     32.23 o 
   6  10  17       37.93       34.65     33.08 o 
   7  10  17       13.41       66.52     33.64 o 
   1  11  17     3299.33     2997.77     90.32 o 
   2  11  17        0.01       61.01     28.55 o 
   3  11  17      121.58      174.13     41.39 o 
   4  11  17       51.04       36.10     28.81 o 
   5  11  17      273.78      255.98     41.70 o 
   6  11  17       17.41        5.00     31.38 o 
   0  12  17       33.28       76.58     46.63 o 
   1  12  17      968.23      863.09     61.67 o 
   2  12  17        6.55       68.01     36.59 o 
   3  12  17      652.29      575.52     57.67 o 
   4  12  17       10.91       63.76     36.46 o 
   1  13  17       28.66      132.91     38.98 o 
   2  13  17      310.51      384.25     52.52 o 
   0   0  18    13656.46    13672.51    140.86 o 
   1   0  18        8.33      -11.58     12.91 o 
   2   0  18     1255.10     1237.81     29.17 o 
   3   0  18      700.86      662.50     26.87 o 
   4   0  18      770.96      765.18     41.30 o 
   5   0  18     5495.75     4947.79     92.60 o 
   6   0  18      526.64      575.66     51.40 o 
   7   0  18      136.42       90.59     33.53 o 
   8   0  18     2617.60     2172.08     83.47 o 
   9   0  18     1549.74     1395.26     92.92 o 
  10   0  18       14.46       68.06     94.66 o 
  11   0  18      348.90      142.04    210.61 o 
   1   1  18     1882.67     1986.54     24.60 o 
   2   1  18      696.13      746.99     18.50 o 
   3   1  18       48.21       33.92     11.66 o 
   4   1  18       11.71      -13.87     14.00 o 
   5   1  18       22.35       16.67     14.55 o 
   6   1  18      475.66      472.99     31.91 o 
   7   1  18     1486.37     1410.07     53.09 o 
   8   1  18      499.22      503.69     42.50 o 
   9   1  18        8.65       -1.99     30.23 o 
  10   1  18      343.91      388.65     61.30 o 
  11   1  18      262.99      134.67     71.35 o 
   0   2  18      112.34      139.40     16.54 o 
   1   2  18        6.08        2.79      9.08 o 
   2   2  18      423.35      468.51     14.64 o 
   3   2  18      284.19      275.47     17.79 o 
   4   2  18      130.82      171.19     18.30 o 
   5   2  18       10.59        3.70     15.18 o 
   6   2  18      130.00      116.50     22.22 o 
   7   2  18     1313.26     1233.20     55.35 o 
   8   2  18      177.77      122.17     38.81 o 
   9   2  18      391.14      417.19     49.32 o 
  10   2  18      140.66       77.13     41.47 o 
  11   2  18      359.67      482.52    133.18 o 
   1   3  18     3554.30     3223.67     35.63 o 
   2   3  18     1023.18     1025.59     29.06 o 
   3   3  18      707.25      699.56     26.27 o 
   4   3  18     4598.37     4348.89     56.72 o 
   5   3  18       10.07       -3.90     22.02 o 
   6   3  18       60.37       35.76     27.55 o 
   7   3  18      277.71      290.41     31.93 o 
   8   3  18       54.33       10.35     32.96 o 
   9   3  18        8.92       40.60     37.47 o 
  10   3  18      235.55      206.48     47.85 o 
   0   4  18       44.30      -18.44     18.59 o 
   1   4  18       28.50        4.81     14.38 o 
   2   4  18      999.60     1043.11     31.33 o 
   3   4  18       66.71       58.92     16.87 o 
   4   4  18      816.37      788.15     32.54 o 
   5   4  18        4.41        7.61     18.56 o 
   6   4  18     1403.38     1337.46     48.09 o 
   7   4  18       22.65      -22.62     25.07 o 
   8   4  18      172.63      186.39     31.33 o 
   9   4  18       67.22      104.31     37.64 o 
  10   4  18       22.14       27.35     41.16 o 
   1   5  18        9.17       -4.15     15.03 o 
   2   5  18        6.98      -18.90     24.44 o 
   3   5  18     1800.23     1586.75     50.13 o 
   4   5  18       17.57       33.96     20.62 o 
   5   5  18      775.06      814.28     41.29 o 
   6   5  18     1048.25     1010.10     46.98 o 
   7   5  18        0.84       56.19     29.52 o 
   8   5  18       28.57       66.80     38.40 o 
   9   5  18       39.70       25.31     35.39 o 
  10   5  18      382.52      313.94     48.49 o 
   0   6  18      212.91      176.76     28.23 o 
   1   6  18     4689.33     4171.63     54.51 o 
   2   6  18      227.37      228.17     25.34 o 
   3   6  18     2928.31     2630.75     56.73 o 
   4   6  18        0.43        7.63     18.80 o 
   5   6  18       46.66       13.74     22.06 o 
   6   6  18     1195.58     1211.05     53.33 o 
   7   6  18      550.21      588.94     40.42 o 
   8   6  18      600.89      529.58     43.99 o 
   9   6  18      300.85      229.36     41.12 o 
   1   7  18     2223.86     2089.25     49.91 o 
   2   7  18      358.73      289.37     25.58 o 
   3   7  18     3780.53     3360.16     58.37 o 
   4   7  18      304.19      324.14     28.33 o 
   5   7  18      295.61      316.95     33.09 o 
   6   7  18        0.02       38.04     25.16 o 
   7   7  18        0.12       49.67     28.51 o 
   8   7  18       34.07       10.55     39.82 o 
   9   7  18       96.95       54.06     46.90 o 
   0   8  18      154.37      119.98     44.53 o 
   1   8  18     1099.81     1016.35     44.41 o 
   2   8  18      197.50      198.01     27.75 o 
   3   8  18        1.53       28.66     19.79 o 
   4   8  18      731.81      723.87     38.94 o 
   5   8  18       50.96      103.60     27.23 o 
   6   8  18      151.38      225.57     32.12 o 
   7   8  18      252.52      241.61     37.81 o 
   8   8  18        4.48       75.61     34.46 o 
   1   9  18     1671.30     1591.22     61.87 o 
   2   9  18      352.95      352.18     36.25 o 
   3   9  18      900.87      850.58     40.37 o 
   4   9  18      115.71      206.47     31.92 o 
   5   9  18      627.00      663.31     43.63 o 
   6   9  18      125.94      114.71     32.83 o 
   7   9  18       30.80       26.71     31.76 o 
   8   9  18      362.61      391.71     49.00 o 
   0  10  18      300.32      280.81     55.34 o 
   1  10  18        0.04       31.28     28.52 o 
   2  10  18      132.85      119.73     32.39 o 
   3  10  18      656.44      756.74     73.32 o 
   4  10  18      184.26      162.50     34.56 o 
   5  10  18       10.98       16.17     30.71 o 
   6  10  18       24.16       20.73     33.81 o 
   7  10  18      325.74      299.70     58.74 o 
   1  11  18        6.00       97.76     32.17 o 
   2  11  18       97.19      152.46     33.97 o 
   3  11  18       41.74       63.61     35.08 o 
   4  11  18       25.13       74.77     37.33 o 
   5  11  18        6.44       68.26     33.81 o 
   6  11  18       32.47       51.15     35.54 o 
   0  12  18        0.21       36.48     48.38 o 
   1  12  18       75.38      136.95     33.48 o 
   2  12  18       22.78       59.80     36.07 o 
   3  12  18      561.18      522.36     87.93 o 
   4  12  18       97.58      171.34     41.88 o 
   1  13  18       87.08       80.35     38.10 o 
   1   1  19        9.86       27.64      9.52 o 
   2   1  19     1711.77     1557.48     25.00 o 
   3   1  19        5.74       -4.69     11.47 o 
   4   1  19     2391.35     2209.46     39.99 o 
   5   1  19      809.43      822.78     33.94 o 
   6   1  19       47.60       45.53     21.22 o 
   7   1  19       39.45       68.82     25.81 o 
   8   1  19      348.80      436.16     48.39 o 
   9   1  19      213.06      192.33     40.95 o 
  10   1  19        2.67      -38.65     47.35 o 
   0   2  19     2414.76     2068.94     54.09 o 
   1   2  19       40.44       63.55     10.70 o 
   2   2  19      613.58      611.31     19.90 o 
   3   2  19      371.42      365.49     19.58 o 
   4   2  19      200.97      143.00     18.16 o 
   5   2  19       40.44       41.88     17.17 o 
   6   2  19      885.39      944.67     43.09 o 
   7   2  19       78.68       45.44     32.51 o 
   8   2  19      117.49      180.95     42.31 o 
   9   2  19      329.58      256.75     44.97 o 
  10   2  19        9.68       33.26     37.75 o 
   1   3  19       15.80       27.01     11.07 o 
   2   3  19        0.04      -13.71     13.13 o 
   3   3  19      569.11      552.50     25.82 o 
   4   3  19      103.63      115.45     19.92 o 
   5   3  19      281.69      252.92     22.99 o 
   6   3  19      167.51      149.77     27.51 o 
   7   3  19      147.88      176.13     37.03 o 
   8   3  19        5.91      -31.91     44.07 o 
   9   3  19       77.97       74.74     39.48 o 
  10   3  19        0.90        4.38     41.76 o 
   0   4  19     1994.17     1869.24     68.28 o 
   1   4  19      447.60      404.28     22.47 o 
   2   4  19      129.27      121.38     17.51 o 
   3   4  19      640.67      574.23     31.81 o 
   4   4  19       21.47       -0.74     17.30 o 
   5   4  19       69.58       55.14     20.35 o 
   6   4  19      486.80      495.35     37.31 o 
   7   4  19        0.09       18.27     25.55 o 
   8   4  19      515.63      444.92     46.86 o 
   9   4  19      305.63      313.68     49.63 o 
  10   4  19        6.92      -61.27     37.56 o 
   1   5  19        5.57       15.99     17.37 o 
   2   5  19     2507.29     2425.33     45.78 o 
   3   5  19      810.30      808.31     42.57 o 
   4   5  19       63.56       47.44     21.91 o 
   5   5  19      876.81      837.55     39.17 o 
   6   5  19      638.56      650.01     41.51 o 
   7   5  19      150.89      149.44     49.99 o 
   8   5  19       40.33       76.54     30.43 o 
   9   5  19      286.57      268.69     42.80 o 
  10   5  19      136.16      187.46     44.00 o 
   0   6  19     3332.13     3044.33     77.24 o 
   1   6  19       22.08        3.45     16.15 o 
   2   6  19      401.79      413.45     29.19 o 
   3   6  19       29.78       34.65     19.83 o 
   4   6  19      374.38      385.76     29.54 o 
   5   6  19      431.04      405.88     34.69 o 
   6   6  19       15.76       34.69     24.93 o 
   7   6  19        3.26       -0.48     25.52 o 
   8   6  19        0.07       46.32     31.53 o 
   9   6  19      871.01      857.56     53.80 o 
   1   7  19      461.46      344.03     32.49 o 
   2   7  19      219.32      208.46     23.52 o 
   3   7  19     1102.25     1120.83     39.84 o 
   4   7  19      307.10      333.63     28.83 o 
   5   7  19       30.99       15.51     23.99 o 
   6   7  19        9.68       22.40     25.82 o 
   7   7  19      249.52      215.28     40.43 o 
   8   7  19        8.14        0.47     38.65 o 
   9   7  19        5.58       34.30     34.25 o 
   0   8  19     1811.41     1735.57     87.29 o 
   1   8  19       58.09       50.93     27.75 o 
   2   8  19     1022.26     1039.53     45.68 o 
   3   8  19       65.47       55.26     28.40 o 
   4   8  19       84.74      124.87     28.28 o 
   5   8  19        0.84       20.93     24.83 o 
   6   8  19      246.28      287.75     35.02 o 
   7   8  19        3.56       16.12     29.61 o 
   8   8  19      526.73      580.69     52.58 o 
   1   9  19        1.02       23.02     28.62 o 
   2   9  19      484.80      401.81     41.87 o 
   3   9  19        0.36       -4.49     32.17 o 
   4   9  19      166.77      152.61     39.66 o 
   5   9  19      605.93      575.28     51.30 o 
   6   9  19        9.30       79.25     31.95 o 
   7   9  19      143.52      136.24     37.73 o 
   0  10  19       30.59       77.70     48.84 o 
   1  10  19        7.23       42.89     29.84 o 
   2  10  19        9.53       32.02     27.55 o 
   3  10  19       73.76       90.95     31.32 o 
   4  10  19      581.49      585.37     44.76 o 
   5  10  19        0.59       49.21     32.23 o 
   6  10  19      504.30      604.42     51.78 o 
   1  11  19        2.74       54.00     34.81 o 
   2  11  19     2067.62     1889.54     69.74 o 
   3  11  19      279.23      379.77     50.14 o 
   4  11  19     2119.84     2077.81     84.72 o 
   5  11  19       50.72      129.49     38.87 o 
   0  12  19      245.44      350.06     63.09 o 
   1  12  19      296.24      368.48     43.38 o 
   2  12  19       75.85      107.37     40.14 o 
   3  12  19       95.81      126.68     41.72 o 
   4  12  19      204.57      256.96     47.20 o 
   0   0  20      723.77      670.63     38.16 o 
   1   0  20     3677.17     3807.78     48.43 o 
   2   0  20    10120.67     9736.39     85.11 o 
   3   0  20        0.45       18.18     22.00 o 
   4   0  20      608.64      619.21     49.31 o 
   5   0  20     5639.19     5038.26    109.39 o 
   6   0  20     5397.06     4813.19    130.80 o 
   7   0  20     1004.55      980.22     67.18 o 
   8   0  20      744.07      715.27     63.73 o 
   9   0  20     1026.38     1077.40     91.03 o 
  10   0  20       42.79     -114.95     82.82 o 
   1   1  20     4478.68     4581.26     40.14 o 
   2   1  20       66.00       94.84     12.00 o 
   3   1  20      452.47      438.48     24.72 o 
   4   1  20     3506.56     3173.08     52.49 o 
   5   1  20       19.14       -3.37     19.46 o 
   6   1  20      316.73      337.68     31.96 o 
   7   1  20     1069.47     1114.41     52.74 o 
   8   1  20      570.91      640.87     63.55 o 
   9   1  20      226.99      179.59     42.44 o 
  10   1  20      627.33      830.21    130.37 o 
   0   2  20      192.30      169.21     19.28 o 
   1   2  20       14.09        9.40      9.55 o 
   2   2  20       96.58      110.32     13.27 o 
   3   2  20       18.21       45.19     15.95 o 
   4   2  20      677.04      672.95     28.45 o 
   5   2  20      301.40      294.05     24.74 o 
   6   2  20      236.41      187.63     31.66 o 
   7   2  20     2683.81     2370.26     74.53 o 
   8   2  20       51.37       12.72     34.59 o 
   9   2  20      316.74      323.52     50.20 o 
  10   2  20        9.72       16.12     38.74 o 
   1   3  20     1603.83     1403.60     27.55 o 
   2   3  20     1906.53     1706.49     36.12 o 
   3   3  20     1478.78     1347.72     37.12 o 
   4   3  20     1252.94     1197.33     36.06 o 
   5   3  20      415.42      431.86     27.48 o 
   6   3  20        0.34       13.68     21.57 o 
   7   3  20     1155.78     1103.98     83.26 o 
   8   3  20        2.42      -17.06     37.04 o 
   9   3  20        6.50       25.29     35.53 o 
  10   3  20       90.13       80.85     41.28 o 
   0   4  20      565.55      596.87     49.81 o 
   1   4  20        0.80      -14.81     13.86 o 
   2   4  20        5.83        2.45     15.52 o 
   3   4  20      795.77      820.78     36.51 o 
   4   4  20      949.91     1027.95     38.30 o 
   5   4  20      741.59      798.03     35.81 o 
   6   4  20      134.29       88.49     27.49 o 
   7   4  20      154.06      187.13     32.11 o 
   8   4  20      201.96      257.45     46.23 o 
   9   4  20      456.87      525.25     55.75 o 
  10   4  20       50.22       71.92     40.80 o 
   1   5  20      683.19      695.08     29.09 o 
   2   5  20       55.12       33.26     19.55 o 
   3   5  20      855.88      874.64     39.12 o 
   4   5  20        6.34       20.91     21.87 o 
   5   5  20       96.37       81.46     26.72 o 
   6   5  20        1.42       23.03     25.22 o 
   7   5  20       51.92       53.55     29.58 o 
   8   5  20        4.72       -8.10     27.32 o 
   9   5  20       53.46       71.63     39.06 o 
   0   6  20     2690.11     2309.29     91.94 o 
   1   6  20     1291.75     1165.72     42.17 o 
   2   6  20      246.09      259.14     26.15 o 
   3   6  20      736.20      734.73     34.74 o 
   4   6  20      382.40      441.50     30.60 o 
   5   6  20      265.88      281.37     32.55 o 
   6   6  20       13.69       29.40     26.39 o 
   7   6  20      664.71      690.40     46.14 o 
   8   6  20        3.35       83.96     30.87 o 
   9   6  20      119.01      184.85     43.25 o 
   1   7  20     3185.27     2840.11     66.31 o 
   2   7  20      903.57      828.53     38.90 o 
   3   7  20      213.43      205.99     26.61 o 
   4   7  20      617.37      587.50     34.62 o 
   5   7  20       16.11       25.53     24.93 o 
   6   7  20      211.79      204.43     32.65 o 
   7   7  20      347.83      495.90     56.61 o 
   8   7  20       12.03       49.40     36.55 o 
   9   7  20      413.27      425.68     58.26 o 
   0   8  20      116.52      105.89     45.31 o 
   1   8  20      725.16      541.78     56.68 o 
   2   8  20      459.46      504.31     37.06 o 
   3   8  20       58.55       64.11     27.75 o 
   4   8  20       22.11       76.60     27.76 o 
   5   8  20       26.46       26.33     26.53 o 
   6   8  20      165.19      218.09     42.79 o 
   7   8  20       26.59       13.36     31.94 o 
   8   8  20       53.09       99.15     36.23 o 
   1   9  20      621.85      758.56     50.41 o 
   2   9  20      554.94      560.19     46.40 o 
   3   9  20      400.32      405.51     40.48 o 
   4   9  20       39.52        5.64     25.73 o 
   5   9  20      529.09      482.56     39.22 o 
   6   9  20      297.05      269.23     41.33 o 
   7   9  20      261.69      199.76     45.19 o 
   0  10  20      602.47      536.03     66.24 o 
   1  10  20        0.11       39.00     30.24 o 
   2  10  20      272.45      298.52     57.89 o 
   3  10  20     1157.10     1106.32     59.84 o 
   4  10  20       19.91       56.79     29.46 o 
   5  10  20      316.34      290.03     40.64 o 
   6  10  20     1036.25      938.46     61.35 o 
   1  11  20      219.35      231.03     51.65 o 
   2  11  20      102.55      133.36     33.48 o 
   3  11  20       45.71       66.52     36.36 o 
   4  11  20      435.07      467.69     63.43 o 
   5  11  20       55.78      142.06     40.24 o 
   0  12  20      501.43      618.62     73.65 o 
   1  12  20      608.32      661.59     53.00 o 
   2  12  20        6.36       83.58     36.59 o 
   3  12  20      631.28      636.42     61.19 o 
   1   1  21     4677.80     4344.99     39.72 o 
   2   1  21      816.65      802.80     22.30 o 
   3   1  21      123.87      113.45     19.71 o 
   4   1  21     2109.10     1962.88     47.11 o 
   5   1  21     2829.41     2428.61     53.39 o 
   6   1  21      566.57      574.82     38.01 o 
   7   1  21     1001.34     1036.84     52.88 o 
   8   1  21      131.20      124.43     41.58 o 
   9   1  21       18.65       58.27     35.69 o 
  10   1  21       69.88      123.27     54.36 o 
   0   2  21        1.25      -12.32     26.58 o 
   1   2  21     1370.86     1261.09     25.57 o 
   2   2  21     1427.12     1402.74     28.93 o 
   3   2  21     3303.77     3004.56     46.89 o 
   4   2  21       31.48       37.85     16.57 o 
   5   2  21      409.14      411.62     32.36 o 
   6   2  21     1387.15     1215.33     52.02 o 
   7   2  21      374.85      465.40     51.61 o 
   8   2  21      100.42       94.94     36.81 o 
   9   2  21      159.96      109.62     42.15 o 
  10   2  21        0.58       26.76     39.98 o 
   1   3  21      104.33      104.28     15.37 o 
   2   3  21      732.97      728.42     28.59 o 
   3   3  21       66.55       71.66     20.27 o 
   4   3  21      526.59      580.43     30.35 o 
   5   3  21      149.72      139.12     20.71 o 
   6   3  21      590.65      512.61     42.94 o 
   7   3  21       51.58       26.94     35.52 o 
   8   3  21       18.02      -12.75     35.31 o 
   9   3  21        3.04       -3.01     37.19 o 
  10   3  21        0.04       53.40     40.05 o 
   0   4  21       89.06       47.54     37.78 o 
   1   4  21      237.14      183.83     19.91 o 
   2   4  21        0.06      -15.44     15.68 o 
   3   4  21     2479.94     2136.25     49.42 o 
   4   4  21      338.42      308.34     27.59 o 
   5   4  21      525.50      541.27     42.48 o 
   6   4  21      123.42      112.25     29.22 o 
   7   4  21       34.70       63.23     33.35 o 
   8   4  21       14.62       57.72     36.12 o 
   9   4  21      109.92      117.31     43.18 o 
  10   4  21        3.29       10.84     44.43 o 
   1   5  21     1890.45     1676.87     40.86 o 
   2   5  21      763.28      772.95     32.78 o 
   3   5  21       13.07       30.72     20.14 o 
   4   5  21      279.80      288.61     28.18 o 
   5   5  21      817.98      890.75     45.60 o 
   6   5  21      458.66      491.37     39.32 o 
   7   5  21      279.34      276.62     38.35 o 
   8   5  21       18.12       42.65     34.21 o 
   9   5  21     1009.87     1106.28     66.29 o 
   0   6  21      240.34      191.03     41.85 o 
   1   6  21        2.63        4.06     24.09 o 
   2   6  21      184.74      214.38     25.24 o 
   3   6  21     1127.23     1113.51     40.51 o 
   4   6  21      390.72      394.51     30.15 o 
   5   6  21      363.45      336.18     34.42 o 
   6   6  21      574.74      564.41     46.91 o 
   7   6  21       46.79       77.90     29.02 o 
   8   6  21      816.25      783.90     50.24 o 
   9   6  21       99.15      151.16     43.65 o 
   1   7  21      803.60      702.05     43.20 o 
   2   7  21        0.25       22.61     24.04 o 
   3   7  21      486.72      534.09     35.37 o 
   4   7  21       89.71       90.84     31.86 o 
   5   7  21       19.48      -16.38     25.84 o 
   6   7  21      150.61      106.43     29.69 o 
   7   7  21        1.78       57.30     28.48 o 
   8   7  21      118.93      186.52     34.77 o 
   0   8  21        0.02       30.23     62.68 o 
   1   8  21     1438.15     1327.33     65.53 o 
   2   8  21        1.42       19.18     26.43 o 
   3   8  21     1097.25     1159.40     50.24 o 
   4   8  21      102.73       36.11     41.00 o 
   5   8  21       60.86       75.00     28.57 o 
   6   8  21      113.96      153.18     31.59 o 
   7   8  21        6.25       14.49     30.17 o 
   8   8  21      156.28      107.25     38.19 o 
   1   9  21      200.70      245.88     44.72 o 
   2   9  21       56.07      111.70     32.78 o 
   3   9  21        0.48      -16.28     26.35 o 
   4   9  21      203.76      135.11     31.08 o 
   5   9  21      321.00      339.39     36.71 o 
   6   9  21       24.77       60.48     33.39 o 
   7   9  21      304.89      229.91     41.91 o 
   0  10  21      628.73      587.96     70.12 o 
   1  10  21      264.82      341.61     40.96 o 
   2  10  21      383.98      438.44     44.20 o 
   3  10  21      303.24      414.68     43.69 o 
   4  10  21      286.79      286.92     41.84 o 
   5  10  21        1.57       55.41     35.52 o 
   6  10  21      292.35      260.01     42.59 o 
   1  11  21     1306.81     1337.77     67.47 o 
   2  11  21      494.89      549.51     49.33 o 
   3  11  21       43.26       74.31     47.37 o 
   4  11  21       63.54       83.17     46.92 o 
   0  12  21       77.12      180.45     56.19 o 
   1  12  21       29.65      111.29     33.89 o 
   2  12  21        8.68      141.95     42.02 o 
   0   0  22     3224.90     3111.85    110.54 o 
   1   0  22     1562.48     1612.30     37.46 o 
   2   0  22     1776.66     1711.08     52.73 o 
   3   0  22     1359.27     1231.12     62.11 o 
   4   0  22      198.87      175.19     38.77 o 
   5   0  22      211.66      237.56     42.38 o 
   6   0  22     2715.91     2369.25     85.01 o 
   7   0  22      256.73      203.32     45.80 o 
   8   0  22       97.82      168.07     45.12 o 
   9   0  22       10.36       44.33     85.59 o 
  10   0  22       97.78       -9.39     93.92 o 
   1   1  22      697.78      675.06     22.72 o 
   2   1  22       77.56       70.52     15.13 o 
   3   1  22       37.65       20.34     19.22 o 
   4   1  22      185.14      224.05     28.75 o 
   5   1  22      950.20      927.98     43.09 o 
   6   1  22      158.06      168.24     29.24 o 
   7   1  22       74.53       57.38     35.35 o 
   8   1  22     1023.96     1068.06     89.59 o 
   9   1  22        8.44        7.63     38.57 o 
  10   1  22       21.87       36.82     70.28 o 
   0   2  22     2600.42     2399.32     48.10 o 
   1   2  22      479.62      455.19     18.63 o 
   2   2  22      218.83      215.25     20.60 o 
   3   2  22       29.61        6.98     17.94 o 
   4   2  22     1359.06     1209.90     38.26 o 
   5   2  22        2.10       24.27     24.79 o 
   6   2  22       68.39       87.80     27.46 o 
   7   2  22      731.95      697.19     55.26 o 
   8   2  22       12.12       38.69     36.50 o 
   9   2  22        6.22       53.32     41.11 o 
  10   2  22       22.75       66.76     41.36 o 
   1   3  22       94.12       72.79     19.55 o 
   2   3  22     2465.88     2233.51     45.45 o 
   3   3  22      139.78      158.80     22.60 o 
   4   3  22      752.94      813.50     36.61 o 
   5   3  22      721.30      723.86     39.97 o 
   6   3  22       41.19       76.07     34.17 o 
   7   3  22       48.13       44.53     38.49 o 
   8   3  22      140.22       59.16     45.29 o 
   9   3  22       23.75       25.87     37.84 o 
  10   3  22        7.22      -27.66     40.54 o 
   0   4  22      453.23      512.74     58.27 o 
   1   4  22      136.47      129.38     22.87 o 
   2   4  22      111.28       86.90     18.42 o 
   3   4  22      103.73      107.81     20.09 o 
   4   4  22       30.32       16.37     19.84 o 
   5   4  22      542.59      577.69     38.56 o 
   6   4  22       77.49       76.47     33.62 o 
   7   4  22      561.14      582.80     68.41 o 
   8   4  22      123.90       81.45     40.19 o 
   9   4  22      196.00      223.47     62.86 o 
   1   5  22      148.86      148.80     29.20 o 
   2   5  22       61.55       55.83     28.26 o 
   3   5  22      111.91       87.16     22.61 o 
   4   5  22      375.32      310.97     29.10 o 
   5   5  22      530.67      596.22     40.25 o 
   6   5  22        0.02        0.36     25.29 o 
   7   5  22       66.17       57.30     33.91 o 
   8   5  22       13.09       39.10     40.02 o 
   9   5  22        5.39       26.97     34.57 o 
   0   6  22      896.46      987.73     62.21 o 
   1   6  22      143.57      120.14     34.42 o 
   2   6  22       66.78       28.40     23.91 o 
   3   6  22      240.83      335.64     29.25 o 
   4   6  22      271.55      292.27     26.48 o 
   5   6  22      142.68      168.51     31.08 o 
   6   6  22       23.78       -4.58     26.81 o 
   7   6  22      553.48      552.96     43.76 o 
   8   6  22      190.28      210.75     40.39 o 
   9   6  22      101.06      132.33     42.20 o 
   1   7  22      480.56      484.65     40.16 o 
   2   7  22     1273.54     1328.67     54.82 o 
   3   7  22      564.10      492.90     37.51 o 
   4   7  22      149.16      186.74     31.64 o 
   5   7  22      391.59      469.17     38.42 o 
   6   7  22      103.63       88.32     29.23 o 
   7   7  22      723.86      713.75     59.63 o 
   8   7  22       33.68       60.20     36.33 o 
   0   8  22       57.55       70.41     47.92 o 
   1   8  22        6.36       26.01     30.19 o 
   2   8  22        1.12       11.98     26.97 o 
   3   8  22        0.72       43.44     31.01 o 
   4   8  22      538.55      475.15     44.16 o 
   5   8  22        0.88       13.80     26.10 o 
   6   8  22        5.06       35.20     29.15 o 
   7   8  22      159.13      228.31     36.48 o 
   1   9  22       19.85       59.98     29.79 o 
   2   9  22      198.85      200.70     37.05 o 
   3   9  22       50.98       71.94     32.40 o 
   4   9  22       91.03      135.71     33.48 o 
   5   9  22      310.13      205.95     34.08 o 
   6   9  22      100.20      101.04     43.74 o 
   0  10  22     1224.54     1141.81     87.93 o 
   1  10  22       92.73      135.55     34.58 o 
   2  10  22      213.99      226.16     38.68 o 
   3  10  22      690.88      746.29     54.23 o 
   4  10  22       21.30       61.72     33.04 o 
   5  10  22     1144.11     1043.26     89.05 o 
   1  11  22        2.84      128.01     33.56 o 
   2  11  22        0.22       92.21     37.30 o 
   3  11  22       61.06      160.93     35.61 o 
   4  11  22       10.20       74.54     37.83 o 
   0  12  22       18.54       92.69     47.33 o 
   1  12  22      104.67      206.14     39.66 o 
   1   1  23     2186.79     2070.56     33.38 o 
   2   1  23     3641.59     3212.51     54.86 o 
   3   1  23      365.73      366.61     28.62 o 
   4   1  23      977.43      926.93     42.65 o 
   5   1  23      502.36      478.20     41.31 o 
   6   1  23       13.83      -16.73     21.34 o 
   7   1  23      191.84      167.80     33.61 o 
   8   1  23        7.71       57.68     34.51 o 
   9   1  23      176.44      144.85     44.98 o 
  10   1  23      379.34      358.48     80.71 o 
   0   2  23     3599.84     3290.31     59.61 o 
   1   2  23      695.89      703.60     29.03 o 
   2   2  23      526.65      495.24     26.38 o 
   3   2  23     2166.25     2116.98     44.66 o 
   4   2  23     1135.47     1087.50     40.06 o 
   5   2  23      353.30      430.42     38.18 o 
   6   2  23      528.90      641.70     45.06 o 
   7   2  23      171.25      177.60     44.22 o 
   8   2  23      451.54      504.80     54.24 o 
   9   2  23      221.49      198.91     64.57 o 
   1   3  23       12.89        3.52     22.63 o 
   2   3  23      200.01      210.14     23.50 o 
   3   3  23      358.15      298.00     28.78 o 
   4   3  23      603.85      606.77     32.82 o 
   5   3  23     1354.09     1278.35     55.53 o 
   6   3  23      124.63      116.03     37.41 o 
   7   3  23      239.18      238.41     44.96 o 
   8   3  23      242.14      186.29     44.48 o 
   9   3  23       80.19      109.29     44.34 o 
   0   4  23     1388.15     1294.03     67.08 o 
   1   4  23       38.40       23.66     25.14 o 
   2   4  23      359.03      317.56     25.44 o 
   3   4  23      174.31      139.48     21.82 o 
   4   4  23       32.81       61.59     21.37 o 
   5   4  23      295.04      279.70     31.75 o 
   6   4  23      281.71      232.71     38.84 o 
   7   4  23       79.24       49.29     38.62 o 
   8   4  23       87.83      128.77     42.11 o 
   9   4  23        9.82       67.46     60.36 o 
   1   5  23      477.13      517.31     36.31 o 
   2   5  23      129.75      125.54     26.00 o 
   3   5  23      370.62      332.88     29.73 o 
   4   5  23      801.13      749.62     38.01 o 
   5   5  23       93.74      138.07     31.00 o 
   6   5  23      168.34      176.41     32.25 o 
   7   5  23        3.44       23.62     34.57 o 
   8   5  23     1231.38     1297.65     73.39 o 
   9   5  23      190.67      168.03     53.97 o 
   0   6  23      213.94      166.25     41.75 o 
   1   6  23      339.46      260.18     34.04 o 
   2   6  23      535.38      572.63     41.29 o 
   3   6  23      477.68      480.61     38.31 o 
   4   6  23      524.43      516.24     37.03 o 
   5   6  23       50.44       65.00     27.62 o 
   6   6  23      910.87      894.88     48.22 o 
   7   6  23       55.88       91.89     28.95 o 
   8   6  23      362.10      292.90     46.88 o 
   1   7  23       40.87      124.27     31.37 o 
   2   7  23      616.15      658.33     44.34 o 
   3   7  23       76.00       58.89     30.05 o 
   4   7  23      582.25      618.47     46.82 o 
   5   7  23      280.40      247.57     46.84 o 
   6   7  23       15.30       32.92     26.91 o 
   7   7  23       78.50      148.21     33.69 o 
   8   7  23      315.16      338.54     46.71 o 
   0   8  23      683.22      722.95     74.77 o 
   1   8  23       16.50       28.91     29.64 o 
   2   8  23      804.65      822.15     48.94 o 
   3   8  23        0.89       37.44     28.80 o 
   4   8  23       63.56       80.12     30.64 o 
   5   8  23      149.99      204.55     33.59 o 
   6   8  23      885.21      830.42     65.90 o 
   7   8  23      432.92      446.77     47.45 o 
   1   9  23       42.78       91.24     32.17 o 
   2   9  23       90.42       69.41     31.72 o 
   3   9  23      200.36      218.79     38.01 o 
   4   9  23     1032.21      889.42     53.68 o 
   5   9  23      779.64      806.44     53.67 o 
   6   9  23      661.25      668.25     67.18 o 
   0  10  23      626.48      687.91     75.51 o 
   1  10  23      171.56      158.83     36.43 o 
   2  10  23       67.56      135.87     35.47 o 
   3  10  23     1643.84     1647.66     71.96 o 
   4  10  23      329.35      388.08     46.75 o 
   5  10  23      180.27      228.50     42.66 o 
   1  11  23      243.23      331.89     44.28 o 
   2  11  23     1085.66     1009.53     89.89 o 
   3  11  23       81.81      163.18     36.49 o 
   0   0  24     1478.29     1399.20     65.97 o 
   1   0  24      732.64      666.08     31.61 o 
   2   0  24        1.36      -26.37     28.27 o 
   3   0  24     8742.01     7875.40    135.11 o 
   4   0  24        7.79       19.28     29.91 o 
   5   0  24       11.48       -3.08     33.23 o 
   6   0  24      751.96      657.13     59.97 o 
   7   0  24     1059.74      923.73     70.10 o 
   8   0  24        2.58       23.62     57.15 o 
   9   0  24       91.55      102.48     98.15 o 
   1   1  24     1005.97      989.55     27.99 o 
   2   1  24       47.04       91.21     21.77 o 
   3   1  24     1050.00     1045.20     42.91 o 
   4   1  24      346.30      404.82     33.32 o 
   5   1  24     1430.96     1228.78     47.61 o 
   6   1  24        0.10       35.30     24.28 o 
   7   1  24       10.37       56.30     28.03 o 
   8   1  24       91.54       70.63     39.58 o 
   9   1  24      165.03      104.68     43.66 o 
   0   2  24      565.36      600.42     41.67 o 
   1   2  24     5545.43     4900.77     58.30 o 
   2   2  24        0.35      -13.06     18.50 o 
   3   2  24     2122.44     1955.38     47.62 o 
   4   2  24     1728.89     1658.39     50.73 o 
   5   2  24       15.79       15.28     25.20 o 
   6   2  24     1157.20     1163.62     62.65 o 
   7   2  24       30.15       34.48     36.56 o 
   8   2  24       75.00       80.58     40.70 o 
   9   2  24        0.06       64.57     42.14 o 
   1   3  24     3727.87     3252.81     63.00 o 
   2   3  24      675.93      633.23     35.25 o 
   3   3  24     1185.42     1140.29     40.77 o 
   4   3  24     2240.82     2049.76     62.45 o 
   5   3  24      819.48      859.96     55.24 o 
   6   3  24        5.05      -31.75     33.29 o 
   7   3  24      452.95      448.74     52.19 o 
   8   3  24      232.48      238.63     49.15 o 
   9   3  24      140.76      148.20     50.11 o 
   0   4  24        9.96       49.90     36.96 o 
   1   4  24      179.59      212.89     29.61 o 
   2   4  24     1095.35     1043.97     39.97 o 
   3   4  24      567.27      553.43     31.25 o 
   4   4  24        1.18        5.34     19.26 o 
   5   4  24     1095.04     1099.40     62.17 o 
   6   4  24     1606.87     1448.25     66.32 o 
   7   4  24      244.00      297.19     49.19 o 
   8   4  24      534.87      649.80     60.60 o 
   9   4  24       42.16       76.40     43.85 o 
   1   5  24      852.02      815.17     41.31 o 
   2   5  24       79.93       86.28     28.79 o 
   3   5  24        0.42        6.19     20.45 o 
   4   5  24      230.02      254.49     27.55 o 
   5   5  24       35.39       53.95     27.14 o 
   6   5  24       14.68       51.87     33.53 o 
   7   5  24      111.30      150.20     44.24 o 
   8   5  24        0.11       54.01     39.84 o 
   0   6  24      215.20      158.06     41.09 o 
   1   6  24       41.74       47.61     27.94 o 
   2   6  24      201.93      180.68     32.88 o 
   3   6  24      660.18      717.33     41.90 o 
   4   6  24       22.54       35.04     24.76 o 
   5   6  24       68.11      102.54     29.34 o 
   6   6  24      304.76      340.37     35.57 o 
   7   6  24      291.45      360.90     51.51 o 
   8   6  24       31.22      108.98     40.16 o 
   1   7  24     2029.58     1841.25     59.50 o 
   2   7  24      201.36      211.43     34.96 o 
   3   7  24      420.40      350.62     39.71 o 
   4   7  24     1182.73     1244.77     58.33 o 
   5   7  24      788.41      809.54     47.41 o 
   6   7  24      227.68      264.87     40.94 o 
   7   7  24      224.23      271.56     42.13 o 
   0   8  24        8.12       62.69     45.85 o 
   1   8  24       56.80       95.38     32.35 o 
   2   8  24        0.23       52.32     30.19 o 
   3   8  24      298.30      375.36     39.68 o 
   4   8  24       44.13       43.11     29.81 o 
   5   8  24       22.21       87.85     30.28 o 
   6   8  24       61.88      123.82     33.08 o 
   7   8  24      771.96      809.89     52.83 o 
   1   9  24        4.75       44.77     31.47 o 
   2   9  24      119.87      134.32     35.04 o 
   3   9  24       39.65       56.70     31.70 o 
   4   9  24       12.39       96.29     32.32 o 
   5   9  24       69.20      136.66     34.90 o 
   6   9  24       53.44      147.77     41.17 o 
   0  10  24      568.53      675.51     74.66 o 
   1  10  24      236.46      365.51     44.77 o 
   2  10  24       93.97      171.44     37.60 o 
   3  10  24      790.80      813.85     56.70 o 
   4  10  24       29.20       88.17     33.74 o 
   1  11  24        3.78      113.14     35.69 o 
   2  11  24      128.53      206.02     38.94 o 
   3  11  24       26.17      174.48     52.75 o 
   1   1  25     2508.09     2327.88     40.19 o 
   2   1  25     2774.80     2462.06     50.66 o 
   3   1  25      104.69      124.87     26.10 o 
   4   1  25      495.90      531.61     36.95 o 
   5   1  25      139.32      205.55     31.31 o 
   6   1  25      230.16      257.19     38.88 o 
   7   1  25      164.39      206.36     42.23 o 
   8   1  25       75.47      183.98     44.51 o 
   9   1  25      142.42      218.86     51.21 o 
   0   2  25      299.05      265.37     43.14 o 
   1   2  25     2365.04     2264.12     44.28 o 
   2   2  25      331.25      333.24     26.13 o 
   3   2  25     1906.50     1635.87     44.34 o 
   4   2  25      440.09      462.01     36.12 o 
   5   2  25        0.22       32.31     27.54 o 
   6   2  25       72.07       76.06     37.47 o 
   7   2  25      109.30       71.97     38.14 o 
   8   2  25        2.27       52.99     40.86 o 
   9   2  25       41.07      116.35     53.94 o 
   1   3  25     2220.64     1919.34     51.29 o 
   2   3  25     1181.77     1061.06     40.10 o 
   3   3  25      657.45      630.32     34.02 o 
   4   3  25       71.91       22.38     23.70 o 
   5   3  25      368.38      372.32     46.82 o 
   6   3  25       13.08       43.69     35.40 o 
   7   3  25       50.03       88.69     41.64 o 
   8   3  25        2.60       34.94     38.64 o 
   9   3  25       99.11      148.19     46.96 o 
   0   4  25     2042.55     1745.12     86.82 o 
   1   4  25     1163.94     1093.20     55.29 o 
   2   4  25       83.13      139.71     26.08 o 
   3   4  25       44.86       12.71     23.31 o 
   4   4  25        7.64      -26.56     20.16 o 
   5   4  25     1648.65     1569.70     61.52 o 
   6   4  25        4.51       52.69     37.97 o 
   7   4  25      520.23      436.05     53.74 o 
   8   4  25       35.04       83.77     43.27 o 
   1   5  25      472.53      383.94     33.58 o 
   2   5  25       16.35       22.31     27.24 o 
   3   5  25     1068.74     1045.74     50.60 o 
   4   5  25      121.93      161.10     30.69 o 
   5   5  25       29.84       74.96     28.11 o 
   6   5  25       14.73       28.90     45.99 o 
   7   5  25      607.09      640.37     59.78 o 
   8   5  25       80.85       72.71     41.98 o 
   0   6  25       13.84       71.41     38.07 o 
   1   6  25      531.68      550.01     41.56 o 
   2   6  25      292.02      250.87     35.39 o 
   3   6  25       57.96      116.92     31.42 o 
   4   6  25       36.34       48.87     26.79 o 
   5   6  25      301.47      304.08     34.67 o 
   6   6  25      216.11      282.18     34.77 o 
   7   6  25      187.21      175.58     42.92 o 
   8   6  25       25.50       64.98     57.97 o 
   1   7  25     1304.48     1259.88     56.04 o 
   2   7  25       86.44       99.28     32.41 o 
   3   7  25       19.71       77.94     31.62 o 
   4   7  25       19.49      123.67     33.08 o 
   5   7  25      706.79      783.55     44.45 o 
   6   7  25      132.70      183.62     32.46 o 
   7   7  25      679.85      796.36     69.80 o 
   0   8  25      540.01      586.86     78.08 o 
   1   8  25      260.43      226.16     38.53 o 
   2   8  25       93.76       95.82     39.88 o 
   3   8  25     1664.00     1668.84     65.60 o 
   4   8  25       35.19       79.33     31.04 o 
   5   8  25     1237.76     1316.51     62.85 o 
   6   8  25      101.12      165.92     33.87 o 
   1   9  25      694.11      784.48     58.57 o 
   2   9  25        6.50       67.06     32.80 o 
   3   9  25      104.75      219.32     39.52 o 
   4   9  25      141.28      188.47     36.62 o 
   5   9  25      366.54      382.07     45.16 o 
   0  10  25      379.84      335.33     63.07 o 
   1  10  25        0.02       83.22     33.14 o 
   2  10  25       66.12      102.16     35.72 o 
   3  10  25       15.80      123.08     34.52 o 
   4  10  25       32.64       87.52     34.40 o 
   1  11  25      564.09      622.07     80.59 o 
   2  11  25       21.31      185.33     39.75 o 
   0   0  26     1239.52     1174.65     50.98 o 
   1   0  26     3187.82     2951.95     68.92 o 
   2   0  26      562.53      632.20     51.90 o 
   3   0  26     3820.66     3313.15    106.05 o 
   4   0  26        6.03      -22.83     32.59 o 
   5   0  26      588.57      695.85     60.83 o 
   6   0  26        1.75      -11.22     55.39 o 
   7   0  26      135.55      176.56     45.31 o 
   8   0  26      780.14      683.12    100.12 o 
   9   0  26       30.54      -12.26     99.52 o 
   1   1  26       99.35      122.10     20.61 o 
   2   1  26       68.18       70.64     24.14 o 
   3   1  26     3550.59     3114.81     63.18 o 
   4   1  26      120.16      147.51     28.90 o 
   5   1  26     1102.93     1049.79     48.95 o 
   6   1  26     1358.34     1330.37     54.52 o 
   7   1  26      163.27      140.55     39.92 o 
   8   1  26       33.42       30.19     38.70 o 
   9   1  26       15.20       75.23     47.74 o 
   0   2  26      922.21      895.07     88.85 o 
   1   2  26      992.37      967.00     36.18 o 
   2   2  26      502.44      554.75     32.18 o 
   3   2  26       10.05        4.05     19.75 o 
   4   2  26      806.72      757.77     44.56 o 
   5   2  26      445.61      455.01     65.54 o 
   6   2  26      127.68      139.32     42.03 o 
   7   2  26      221.53      260.12     46.55 o 
   8   2  26       89.24      133.96     46.81 o 
   9   2  26      256.92      223.77     69.33 o 
   1   3  26     2300.95     2128.31     53.48 o 
   2   3  26      517.98      548.03     35.12 o 
   3   3  26     2328.68     2095.88     54.63 o 
   4   3  26      449.87      454.45     40.41 o 
   5   3  26        9.75       18.35     34.17 o 
   6   3  26       67.06       63.60     38.98 o 
   7   3  26      322.78      392.14     62.19 o 
   8   3  26      194.16      149.52     54.70 o 
   0   4  26      267.00      372.19     47.24 o 
   1   4  26       23.91       71.51     25.29 o 
   2   4  26      662.04      725.01     38.80 o 
   3   4  26       33.87       56.24     26.05 o 
   4   4  26      166.52      152.28     36.03 o 
   5   4  26       71.59      102.75     38.69 o 
   6   4  26      193.55      203.16     49.24 o 
   7   4  26      277.26      257.09     57.13 o 
   8   4  26      324.99      420.11     57.27 o 
   1   5  26       10.21       45.47     25.49 o 
   2   5  26      204.31      230.87     35.84 o 
   3   5  26       16.39       28.89     26.73 o 
   4   5  26       10.43       51.43     28.61 o 
   5   5  26       96.90      130.80     35.61 o 
   6   5  26       87.21      112.90     46.60 o 
   7   5  26      373.30      474.40     78.72 o 
   8   5  26       32.85      121.60     47.14 o 
   0   6  26      444.40      436.96     51.70 o 
   1   6  26      541.55      513.78     42.09 o 
   2   6  26      255.08      238.93     35.45 o 
   3   6  26      429.28      404.06     40.54 o 
   4   6  26       90.40      135.25     29.58 o 
   5   6  26       47.99      107.31     28.05 o 
   6   6  26      455.39      521.06     46.17 o 
   7   6  26       15.06       77.29     37.16 o 
   1   7  26      219.79      259.71     38.60 o 
   2   7  26      671.61      657.61     46.93 o 
   3   7  26      806.97      779.79     50.33 o 
   4   7  26     1230.85     1274.97     62.90 o 
   5   7  26       46.89       93.74     41.12 o 
   6   7  26      326.93      425.69     39.55 o 
   7   7  26        0.63       84.73     37.65 o 
   0   8  26        3.51       79.96     46.84 o 
   1   8  26      309.65      294.48     41.84 o 
   2   8  26       39.66       73.59     32.62 o 
   3   8  26       36.51      104.68     32.25 o 
   4   8  26       23.15       66.47     31.91 o 
   5   8  26        9.07       81.34     34.49 o 
   6   8  26        0.83      123.20     35.00 o 
   1   9  26       16.11       69.56     47.24 o 
   2   9  26      467.97      634.90     52.57 o 
   3   9  26       37.00      132.42     36.62 o 
   4   9  26      961.99     1041.88     62.73 o 
   5   9  26      123.85      117.85     38.20 o 
   0  10  26     1362.63     1420.52    100.06 o 
   1  10  26       51.74      121.56     36.24 o 
   2  10  26      353.87      439.96     49.15 o 
   3  10  26      326.69      459.96     52.65 o 
   1   1  27     3437.19     3087.80     58.86 o 
   2   1  27      206.51      205.81     28.12 o 
   3   1  27     1576.46     1458.02     48.61 o 
   4   1  27     1781.41     1579.51     52.17 o 
   5   1  27      408.38      458.20     44.45 o 
   6   1  27      143.91      176.15     31.52 o 
   7   1  27       13.13       40.42     38.15 o 
   8   1  27      418.41      398.48     54.72 o 
   0   2  27     1372.04     1227.75     62.63 o 
   1   2  27     2232.55     2078.61     47.05 o 
   2   2  27     1134.21     1140.14     39.43 o 
   3   2  27      540.77      499.49     35.47 o 
   4   2  27      203.10      235.00     32.40 o 
   5   2  27      126.67      140.61     32.90 o 
   6   2  27      954.58      916.24     70.87 o 
   7   2  27        0.52       18.79     39.95 o 
   8   2  27      511.84      552.97     60.57 o 
   1   3  27       49.73       47.93     24.36 o 
   2   3  27      693.02      691.00     38.00 o 
   3   3  27      192.68      238.45     32.43 o 
   4   3  27       13.41       63.10     29.92 o 
   5   3  27      180.24      158.70     41.33 o 
   6   3  27       72.80       21.98     45.81 o 
   7   3  27        1.61       10.95     37.89 o 
   8   3  27      439.93      508.58     69.69 o 
   0   4  27      218.48      212.40     42.10 o 
   1   4  27       32.18       31.28     25.00 o 
   2   4  27      459.46      496.66     37.87 o 
   3   4  27      192.12      191.75     32.84 o 
   4   4  27      120.71      172.32     36.60 o 
   5   4  27       56.00       79.04     36.56 o 
   6   4  27     1917.40     1856.40     76.38 o 
   7   4  27        1.18        8.55     41.17 o 
   8   4  27      592.18      608.73     76.43 o 
   1   5  27       77.04       57.02     27.41 o 
   2   5  27     1653.15     1484.67     55.54 o 
   3   5  27      350.22      320.30     37.71 o 
   4   5  27     2395.26     2090.69     64.27 o 
   5   5  27        6.86       62.40     32.69 o 
   6   5  27      635.61      701.32     79.12 o 
   7   5  27       47.07       72.93     42.21 o 
   0   6  27      995.13      925.63     64.94 o 
   1   6  27       28.84       54.75     29.33 o 
   2   6  27      217.83      203.54     35.40 o 
   3   6  27        5.98       37.47     28.87 o 
   4   6  27        6.35       63.80     45.10 o 
   5   6  27       11.09       48.94     30.91 o 
   6   6  27      602.71      520.36     58.92 o 
   7   6  27        0.17       85.28     40.33 o 
   1   7  27        4.01       98.01     32.22 o 
   2   7  27      239.75      272.04     37.75 o 
   3   7  27      149.50      232.84     36.90 o 
   4   7  27        7.83       27.47     29.57 o 
   5   7  27        7.16      110.30     39.54 o 
   6   7  27       43.56       79.70     36.57 o 
   0   8  27     1511.53     1551.36     97.11 o 
   1   8  27       10.60       75.27     32.97 o 
   2   8  27      580.15      603.78     51.26 o 
   3   8  27       53.53      119.06     33.44 o 
   4   8  27       80.61      132.10     39.80 o 
   5   8  27      119.44      173.31     36.82 o 
   1   9  27      321.62      348.61     45.48 o 
   2   9  27        2.51       88.73     35.46 o 
   3   9  27       18.62      109.37     35.05 o 
   4   9  27      218.07      269.50     42.71 o 
   0  10  27      724.22      798.51     83.05 o 
   1  10  27       29.01      104.90     36.85 o 
   2  10  27       76.55      171.15     38.04 o 
   0   0  28       48.54       60.51     34.97 o 
   1   0  28      178.30      157.98     47.27 o 
   2   0  28     1303.76     1385.58     67.04 o 
   3   0  28     4696.37     4204.18    105.47 o 
   4   0  28      605.93      620.76     58.74 o 
   5   0  28     2045.32     1794.54     80.74 o 
   6   0  28       20.90       79.43     55.18 o 
   7   0  28        8.16       81.37     41.13 o 
   8   0  28       99.86      116.15     76.94 o 
   1   1  28     1539.73     1477.41     43.86 o 
   2   1  28        0.58        8.62     20.42 o 
   3   1  28        2.91       35.72     23.56 o 
   4   1  28       48.72       31.10     25.98 o 
   5   1  28      788.30      865.11     48.62 o 
   6   1  28      364.78      364.51     44.45 o 
   7   1  28       59.38       79.25     41.58 o 
   8   1  28      531.31      725.13     85.91 o 
   0   2  28     2923.17     2638.96     81.76 o 
   1   2  28      930.24      871.76     44.72 o 
   2   2  28     1163.70     1246.07     48.54 o 
   3   2  28      184.04      197.77     29.24 o 
   4   2  28        0.03        9.34     24.31 o 
   5   2  28     1414.72     1362.81     59.41 o 
   6   2  28        0.07       79.36     36.09 o 
   7   2  28       21.67       35.16     40.80 o 
   8   2  28       11.71       66.87     57.99 o 
   1   3  28      247.11      352.26     32.48 o 
   2   3  28        9.97       12.39     25.88 o 
   3   3  28     1488.12     1364.41     59.74 o 
   4   3  28       24.09       39.34     35.09 o 
   5   3  28      290.55      251.25     46.27 o 
   6   3  28      194.70      187.68     45.43 o 
   7   3  28     1019.85     1000.32     95.04 o 
   8   3  28       57.62       96.83     71.21 o 
   0   4  28       10.05       39.88     36.21 o 
   1   4  28       11.47       49.38     25.75 o 
   2   4  28      181.86      242.96     30.66 o 
   3   4  28      487.49      571.82     48.38 o 
   4   4  28      319.29      273.06     58.28 o 
   5   4  28        0.18       38.61     37.04 o 
   6   4  28       56.19      126.46     59.98 o 
   7   4  28      240.56      164.48     64.35 o 
   1   5  28        4.28       48.36     26.20 o 
   2   5  28       55.43       57.74     36.24 o 
   3   5  28        6.41       61.27     29.71 o 
   4   5  28        0.04       80.92     34.48 o 
   5   5  28       77.05       65.33     39.02 o 
   6   5  28       41.86      152.24     44.21 o 
   7   5  28      409.28      453.80     58.06 o 
   0   6  28      754.19      747.66     71.36 o 
   1   6  28      589.82      606.78     44.44 o 
   2   6  28      226.30      277.62     37.66 o 
   3   6  28      560.10      705.56     47.67 o 
   4   6  28        2.71       93.72     31.59 o 
   5   6  28      323.40      409.77     58.05 o 
   6   6  28       40.78      117.19     47.77 o 
   7   6  28       19.04       90.41     39.75 o 
   1   7  28      511.20      559.26     47.90 o 
   2   7  28      114.91      155.10     34.85 o 
   3   7  28      222.71      230.99     37.46 o 
   4   7  28       20.98       88.14     32.65 o 
   5   7  28      347.93      462.61     46.16 o 
   6   7  28       11.84      106.27     68.74 o 
   0   8  28       58.90      124.06     49.59 o 
   1   8  28      102.32      118.10     37.01 o 
   2   8  28        4.14      102.77     34.20 o 
   3   8  28       89.77      162.99     35.74 o 
   4   8  28        9.02       88.96     34.34 o 
   5   8  28       24.16       74.15     33.71 o 
   1   9  28      290.36      334.80     45.59 o 
   2   9  28      319.38      362.14     47.07 o 
   3   9  28      273.85      299.47     44.13 o 
   4   9  28      240.38      355.41     45.86 o 
   0  10  28      752.06      718.03     93.08 o 
   1  10  28       39.81      192.33     41.26 o 
   1   1  29      732.01      734.83     46.71 o 
   2   1  29       32.46       19.30     22.30 o 
   3   1  29       15.65       18.67     31.40 o 
   4   1  29       60.33       85.19     26.97 o 
   5   1  29      130.44      117.46     30.87 o 
   6   1  29      213.75      312.86     57.28 o 
   7   1  29      290.83      377.41     71.63 o 
   8   1  29       99.19      225.95     49.29 o 
   0   2  29        7.13       73.25     33.09 o 
   1   2  29      749.68      763.37     43.37 o 
   2   2  29      129.67      152.32     28.99 o 
   3   2  29      640.99      699.36     41.20 o 
   4   2  29       13.90       30.85     25.64 o 
   5   2  29      113.53      119.36     41.32 o 
   6   2  29       26.64      116.44     41.28 o 
   7   2  29       43.75      120.62     43.36 o 
   8   2  29        0.12      100.86     51.43 o 
   1   3  29       23.00       26.73     24.81 o 
   2   3  29       60.48       70.30     37.81 o 
   3   3  29      677.61      597.51     48.63 o 
   4   3  29       57.17       64.75     38.03 o 
   5   3  29        7.45        4.22     35.63 o 
   6   3  29       64.03      104.46     42.25 o 
   7   3  29       69.57       78.23     54.93 o 
   0   4  29      568.27      626.35     55.49 o 
   1   4  29        3.85       59.54     25.09 o 
   2   4  29       48.16       83.57     25.70 o 
   3   4  29      840.88      818.51     54.59 o 
   4   4  29      186.38      193.07     45.96 o 
   5   4  29      944.77      946.97     79.08 o 
   6   4  29      384.06      374.32     56.12 o 
   7   4  29       47.06       61.52     42.08 o 
   1   5  29     1372.06     1368.75     56.99 o 
   2   5  29       10.52       53.78     29.56 o 
   3   5  29       58.45      124.03     31.83 o 
   4   5  29      288.24      313.82     52.90 o 
   5   5  29      149.48      156.84     68.28 o 
   6   5  29      952.73      982.03     90.15 o 
   7   5  29      613.14      693.43    103.73 o 
   0   6  29       39.80       68.68     43.55 o 
   1   6  29       33.29       81.81     29.54 o 
   2   6  29       23.16       30.07     28.46 o 
   3   6  29       25.16       71.84     30.26 o 
   4   6  29       47.68       94.20     36.36 o 
   5   6  29       11.16       69.27     41.51 o 
   6   6  29       79.06      169.13     42.22 o 
   1   7  29      209.76      192.90     37.85 o 
   2   7  29       32.31       82.24     31.25 o 
   3   7  29      177.09      255.95     37.90 o 
   4   7  29        0.02       93.15     32.01 o 
   5   7  29      431.51      480.36     53.67 o 
   0   8  29      714.58      780.42    128.39 o 
   1   8  29      705.51      716.41     55.23 o 
   2   8  29      427.44      523.96     50.68 o 
   3   8  29      684.80      765.91     57.17 o 
   4   8  29       78.98      167.74     37.18 o 
   1   9  29      159.54      258.77     42.90 o 
   2   9  29        4.96       61.59     33.31 o 
   3   9  29      375.05      443.22     49.94 o 
   0   0  30      330.29      241.80     96.85 o 
   1   0  30      136.51      131.39     38.36 o 
   2   0  30      226.19      253.18     42.26 o 
   3   0  30      215.71      186.37     43.69 o 
   4   0  30      512.19      477.60     57.61 o 
   5   0  30      558.81      547.97     61.26 o 
   6   0  30     2328.25     2265.69    143.66 o 
   7   0  30       17.08      158.80     92.35 o 
   1   1  30        1.44       46.52     28.06 o 
   2   1  30       95.03      118.17     27.64 o 
   3   1  30      154.48      150.81     32.65 o 
   4   1  30      240.36      278.29     34.91 o 
   5   1  30      743.98      751.74     47.03 o 
   6   1  30      728.52      806.14     55.06 o 
   7   1  30      495.26      363.78     74.41 o 
   0   2  30      116.54      115.35     43.04 o 
   1   2  30       69.16       78.57     29.96 o 
   2   2  30      175.25      154.44     35.64 o 
   3   2  30      233.73      264.47     33.35 o 
   4   2  30       19.63       91.80     41.32 o 
   5   2  30      165.19      113.17     40.52 o 
   6   2  30       77.73      153.24     47.50 o 
   7   2  30      380.06      295.80     53.55 o 
   1   3  30      175.26      209.49     32.96 o 
   2   3  30      557.07      567.38     46.90 o 
   3   3  30        6.13       18.97     28.63 o 
   4   3  30     1353.07     1347.30     75.80 o 
   5   3  30       58.94       82.23     38.60 o 
   6   3  30      425.88      500.08     61.84 o 
   7   3  30      157.75      259.20     59.75 o 
   0   4  30     1763.82     1558.06     74.51 o 
   1   4  30        7.36       84.80     26.65 o 
   2   4  30       96.33      119.05     28.91 o 
   3   4  30      255.78      264.64     48.75 o 
   4   4  30       77.35      107.33     67.57 o 
   5   4  30      708.21      780.59     61.93 o 
   6   4  30      119.39       93.76     52.74 o 
   7   4  30        1.51      -45.06     55.53 o 
   1   5  30       12.90       83.60     30.06 o 
   2   5  30        0.55       46.72     28.02 o 
   3   5  30      168.78      275.57     42.43 o 
   4   5  30      128.83      193.61     44.51 o 
   5   5  30       98.79      161.73     56.74 o 
   6   5  30       72.31       89.05     49.55 o 
   0   6  30     3008.08     2738.12    132.34 o 
   1   6  30        2.10       76.01     30.19 o 
   2   6  30      769.85      806.80     50.36 o 
   3   6  30      400.60      395.06     51.73 o 
   4   6  30      236.86      278.02     70.06 o 
   5   6  30       20.05       99.29     41.97 o 
   6   6  30      283.58      307.09     59.41 o 
   1   7  30      104.90      123.53     36.17 o 
   2   7  30      704.77      719.38     54.12 o 
   3   7  30      398.95      473.81     45.55 o 
   4   7  30      117.34      181.63     42.34 o 
   5   7  30      136.74      188.13     50.45 o 
   0   8  30        0.42       83.04     50.23 o 
   1   8  30       85.55      212.63     40.18 o 
   2   8  30        9.20       93.35     42.55 o 
   3   8  30        0.06      138.92     36.66 o 
   4   8  30       67.17      159.61     37.09 o 
   1   9  30        7.74      107.54     35.33 o 
   1   1  31      646.58      653.68     51.20 o 
   2   1  31      728.99      764.46     60.51 o 
   3   1  31      228.27      236.51     32.65 o 
   4   1  31      213.91      226.75     34.21 o 
   5   1  31      156.50      185.73     33.18 o 
   6   1  31       70.92      127.69     37.23 o 
   7   1  31      918.51      888.96     74.99 o 
   0   2  31     1005.02     1004.23     74.76 o 
   1   2  31      656.94      616.16     47.25 o 
   2   2  31      852.28     1029.80     58.15 o 
   3   2  31      966.47      926.78     48.57 o 
   4   2  31      304.58      294.23     45.91 o 
   5   2  31      471.15      454.04     51.80 o 
   6   2  31      637.29      570.44     59.67 o 
   7   2  31        0.03      108.29     45.45 o 
   1   3  31      394.56      387.83     37.34 o 
   2   3  31        5.34       67.33     31.63 o 
   3   3  31     1384.32     1265.82     70.42 o 
   4   3  31     1374.01     1323.63     96.72 o 
   5   3  31      104.91      143.10     42.44 o 
   6   3  31        0.14       54.18     43.59 o 
   7   3  31      147.43      141.21     55.79 o 
   0   4  31      601.26      582.64     55.74 o 
   1   4  31      774.59      679.41     40.82 o 
   2   4  31        9.80       30.62     29.50 o 
   3   4  31        5.52       26.61     35.78 o 
   4   4  31      115.90      165.91     45.92 o 
   5   4  31      861.51      841.49     73.70 o 
   6   4  31        7.96       29.16     42.06 o 
   1   5  31       15.01       53.06     28.30 o 
   2   5  31      455.76      485.34     47.36 o 
   3   5  31      312.61      338.94     53.57 o 
   4   5  31      950.02     1059.33     73.35 o 
   5   5  31       10.84       90.36     43.84 o 
   6   5  31       19.50      130.58     48.66 o 
   0   6  31       75.82      186.01     52.21 o 
   1   6  31        4.75       97.22     29.58 o 
   2   6  31      164.05      259.51     38.22 o 
   3   6  31        2.60      146.60     38.37 o 
   4   6  31       16.87       93.50     44.66 o 
   5   6  31       46.90      121.08     47.42 o 
   1   7  31        0.04       39.16     32.81 o 
   2   7  31       91.63      152.69     36.57 o 
   3   7  31        1.06       57.47     32.81 o 
   4   7  31      190.48      310.26     47.48 o 
   0   8  31      875.50     1026.40    165.58 o 
   1   8  31       57.46      131.01     37.26 o 
   2   8  31      365.50      473.62     49.77 o 
   3   8  31       50.89      171.52     37.15 o 
   0   0  32      664.18      693.90    128.09 o 
   1   0  32      150.41      189.42     68.75 o 
   2   0  32       49.26      109.26     40.90 o 
   3   0  32      529.75      556.91     56.75 o 
   4   0  32       10.03       87.48     43.50 o 
   5   0  32      111.60      179.62     49.54 o 
   6   0  32      206.00      345.59     65.69 o 
   7   0  32      532.10      435.51     79.64 o 
   1   1  32      270.06      303.96     41.22 o 
   2   1  32       71.89      104.32     32.24 o 
   3   1  32      901.96      878.70     54.03 o 
   4   1  32        0.08       31.12     29.76 o 
   5   1  32      387.66      461.03     75.11 o 
   6   1  32        6.61       31.26     33.01 o 
   0   2  32      342.81      283.70     71.16 o 
   1   2  32      977.80      926.06     59.29 o 
   2   2  32       28.40       24.25     30.15 o 
   3   2  32       42.05       56.27     31.09 o 
   4   2  32        0.71       96.31     54.39 o 
   5   2  32      162.21      212.32     45.54 o 
   6   2  32       50.44       39.84     53.80 o 
   1   3  32      617.30      739.50     70.70 o 
   2   3  32      581.44      625.56     48.58 o 
   3   3  32      165.75      217.32     44.76 o 
   4   3  32       32.37      132.82     44.14 o 
   5   3  32      129.45      255.03     51.20 o 
   6   3  32        1.91       -0.76     53.94 o 
   0   4  32      161.35      212.10     45.12 o 
   1   4  32       85.20      126.92     29.39 o 
   2   4  32       26.42      133.37     40.32 o 
   3   4  32      569.33      640.72     61.09 o 
   4   4  32      250.55      336.38     54.39 o 
   5   4  32      858.41      883.08     74.82 o 
   6   4  32      118.22      201.02     52.40 o 
   1   5  32      523.71      590.49     43.38 o 
   2   5  32       74.72      157.91     35.33 o 
   3   5  32       61.01      122.80     44.27 o 
   4   5  32      162.00      251.19     51.66 o 
   5   5  32      121.67      128.60     49.76 o 
   0   6  32        3.62      129.48     49.04 o 
   1   6  32      501.42      584.49     49.58 o 
   2   6  32        0.15      142.53     33.39 o 
   3   6  32     1721.84     1716.83     75.51 o 
   4   6  32        6.52       76.71     42.11 o 
   1   7  32      770.90      739.81     55.55 o 
   2   7  32      141.78      221.15     39.82 o 
   3   7  32        0.09       78.10     37.37 o 
   0   8  32      151.69      269.10     60.44 o 
   1   8  32        0.10      141.20     36.85 o 
   1   1  33      411.04      417.51     56.55 o 
   2   1  33        5.02       65.04     30.81 o 
   3   1  33        4.77      110.80     31.98 o 
   4   1  33       48.01      158.79     51.39 o 
   5   1  33       77.47      207.40     62.95 o 
   6   1  33       61.57      103.75     45.72 o 
   0   2  33      137.66      225.80     69.54 o 
   1   2  33      262.45      284.41     41.73 o 
   2   2  33      207.25      200.68     37.04 o 
   3   2  33      657.19      757.97     63.89 o 
   4   2  33       14.49       96.13     41.18 o 
   5   2  33     1137.67     1069.72     99.85 o 
   6   2  33      127.36      233.67     76.68 o 
   1   3  33       29.77      118.25     30.64 o 
   2   3  33       35.86      101.63     32.19 o 
   3   3  33      192.91      217.61     46.53 o 
   4   3  33      219.79      269.14     51.76 o 
   5   3  33       71.08      110.35     45.42 o 
   0   4  33      101.86      298.72     54.15 o 
   1   4  33      138.80      159.46     30.54 o 
   2   4  33        0.47       48.27     35.55 o 
   3   4  33      228.24      260.23     48.26 o 
   4   4  33       87.05      134.64     50.95 o 
   5   4  33       51.28      173.12     49.41 o 
   1   5  33      432.17      546.71     48.25 o 
   2   5  33        0.50       24.98     36.94 o 
   3   5  33      225.52      369.43     55.04 o 
   4   5  33       85.15      166.34     47.99 o 
   0   6  33      298.29      349.34     62.72 o 
   1   6  33      128.49      274.30     39.62 o 
   2   6  33       26.15      170.50     38.65 o 
   3   6  33      186.40      388.76     63.84 o 
   4   6  33      476.26      574.13     64.17 o 
   1   7  33      880.34      941.57     60.56 o 
   2   7  33      736.00      828.30     57.86 o 
   0   0  34     1338.08     1302.39    163.26 o 
   1   0  34       86.09      196.49     75.11 o 
   2   0  34       94.83      213.23     64.41 o 
   3   0  34        3.90       48.19     52.06 o 
   4   0  34      536.77      676.29     80.37 o 
   5   0  34       80.84      107.77     63.83 o 
   1   1  34        0.11      120.76     42.42 o 
   2   1  34      579.83      612.23     52.48 o 
   3   1  34      606.07      626.03     53.49 o 
   4   1  34      423.69      568.92     46.76 o 
   5   1  34        7.75       23.36     33.04 o 
   0   2  34     1848.60     1817.60    127.00 o 
   1   2  34      581.51      636.63     63.14 o 
   2   2  34      535.56      574.74     54.58 o 
   3   2  34       55.58      161.52     37.29 o 
   4   2  34       63.98      134.08     53.64 o 
   5   2  34       16.75      106.24     56.05 o 
   1   3  34       34.10      131.58     34.32 o 
   2   3  34     2117.69     1908.74     69.41 o 
   3   3  34      169.25      164.02     48.00 o 
   4   3  34      556.22      701.73     96.02 o 
   5   3  34      145.66      211.99     53.29 o 
   0   4  34     2958.25     2493.75    106.75 o 
   1   4  34        8.81      128.59     37.64 o 
   2   4  34     1125.67     1090.73     70.26 o 
   3   4  34      454.64      666.89     64.57 o 
   4   4  34      104.21      134.51     46.14 o 
   1   5  34      277.65      455.27     44.67 o 
   2   5  34       10.28      140.41     43.61 o 
   3   5  34      293.67      421.78     57.99 o 
   4   5  34        9.45      117.21     45.27 o 
   0   6  34      704.35      851.40     80.58 o 
   1   6  34      255.41      273.64     62.91 o 
   2   6  34      122.33      221.86     46.95 o 
   1   1  35      137.38      234.12     48.16 o 
   2   1  35       16.49      171.79     43.56 o 
   3   1  35       20.55      103.13     33.93 o 
   4   1  35      666.71      752.85    109.86 o 
   5   1  35        5.55       79.94     57.19 o 
   0   2  35      383.44      500.07     85.32 o 
   1   2  35      305.07      271.75     50.51 o 
   2   2  35      555.34      609.94     72.74 o 
   3   2  35      551.61      641.15     59.85 o 
   4   2  35        0.85       98.49     43.61 o 
   1   3  35      491.41      597.33     68.02 o 
   2   3  35        6.53      187.08     35.79 o 
   3   3  35        4.57       92.44     42.85 o 
   4   3  35      149.43      317.39     57.92 o 
   0   4  35      654.27      567.10    131.94 o 
   1   4  35       11.53      154.13     42.49 o 
   2   4  35       44.35      130.85     39.72 o 
   3   4  35      146.59      288.49     53.00 o 
   4   4  35      307.44      367.32     55.45 o 
   1   5  35      345.52      507.84     53.24 o 
   2   5  35     1186.11     1166.77     75.41 o 
   3   5  35       24.86      148.43     43.53 o 
   0   6  35        6.91      171.10     52.02 o 
   1   6  35      182.69      292.82     45.59 o 
   0   0  36      958.17      805.70    141.47 o 
   1   0  36      204.60      300.00     82.95 o 
   2   0  36       77.44      203.58     66.94 o 
   3   0  36     1505.58     1490.65    221.66 o 
   4   0  36       55.07      314.44     86.15 o 
   1   1  36     1152.38     1031.18     77.41 o 
   2   1  36       95.38      162.05     63.74 o 
   3   1  36       25.88      126.61     43.54 o 
   4   1  36       80.57      383.25     71.98 o 
   0   2  36       82.68      201.01    109.73 o 
   1   2  36      136.71      178.10     47.09 o 
   2   2  36       10.03      150.65     45.47 o 
   3   2  36       35.65      191.43     45.54 o 
   4   2  36        3.63       89.37     44.95 o 
   1   3  36        0.27      151.05     44.07 o 
   2   3  36       53.02      177.61     43.83 o 
   3   3  36      278.18      347.13     57.76 o 
   0   4  36       30.93      228.66    139.50 o 
   1   4  36      169.73      339.69     51.90 o 
   2   4  36      240.62      412.80     53.25 o 
   1   5  36      768.53      876.24     71.97 o 
   1   1  37       22.81      105.90     45.10 o 
   2   1  37      238.25      365.09     57.28 o 
   3   1  37        5.23      242.66     64.46 o 
   0   2  37      776.39      824.55    102.96 o 
   1   2  37      342.56      481.02     60.38 o 
   2   2  37       53.41      159.10     46.21 o 
   3   2  37      371.30      588.50    113.72 o 
   1   3  37      144.96      247.21     54.50 o 
   2   3  37      131.39      255.54     63.04 o 
   0   4  37     1430.22     1618.34    349.19 o 
   0   0  38     2317.79     1782.50    185.66 o 
   1   0  38        8.33      106.61     63.04 o 
   2   0  38      367.76      336.96     80.99 o 
   1   1  38      135.14      228.22     49.39 o 
   0   2  38        0.48      102.87     87.62 o 
   1   2  38      351.98      503.51     71.16 o 
                                                 
